# Supplementary material for: Digital health interventions for women in frontline public service roles: A systematic review of effectiveness in reducing substance use
Source: PLOS Digit Health. 2026 Jan 6;5(1):e0001154. doi: 10.1371/journal.pdig.0001154 (PMC12773817; doi:10.1371/journal.pdig.0001154)
Supplement: S1 Data — (XLSX) [file pdig.0001154.s002.xlsx]

## Sheet: Rater1&2_TITLE_FINAL
									ENGLISH LANGUAGE	HUMAN	REVIEW	INTERVENTION	EXPERIMENTAL	DIGITAL	SUBSTANCE	OCCUPATION	WOMEN	GREY LIT	QUALITATIVE	DUPLICATES		EXCLUDED
Number	Authors	Year	Title	Journal	Volume	PG	Source	Abstract	Excluded on this? (O = NO, 1 = YES)	Excluded on this? (O = NO, 1 = YES)	Excluded on this? (O = NO, 1 = YES)	Excluded on this? (O = NO, 1 = YES)	Excluded on this? (O = NO, 1 = YES)	Excluded on this? (O = NO, 1 = YES)	Excluded on this? (O = NO, 1 = YES)	Excluded on this? (O = NO, 1 = YES)	Excluded on this? (O = NO, 1 = YES)	Excluded on this? (O = NO, 1 = YES)	Excluded on this? (O = NO, 1 = YES)	Excluded on this? (O = NO, 1 = YES)	Excluded on this? (O = NO, 1 = YES)	PAPER EXCLUDED AT TITLE SCREEN? (0=NO, 1=YES)	Agreement	GW Paper Excluded at Title Screen	Agreement rate	Inclusion criteria – screening hierarchy
1	Smith D.H. O'Keeffe-Rosetti M. Leo M.C. Mayhew M. Benes L. Bonifay A. Deyo R.A. Elder C.R. Keefe F.J. McMullen C. Owen-Smith A. Trinacty C.M. Vollmer W.M. DeBar L.	2022	Economic Evaluation A Randomized Pragmatic Trial of a Primary Care-based Cognitive Behavioral Intervention for Adults Receiving Long-term Opioids for Chronic Pain.	Medical Care	60	423-431	Embase	Background: Chronic pain is prevalent and costly; cost-effective nonpharmacological approaches that reduce pain and improve patient functioning are needed. Objective(s): Report the incremental cost-effectiveness ratio (ICER), compared with usual care, of cognitive behavioral therapy aimed at improving functioning and pain among patients with chronic pain on long-term opioid treatment. Design(s): …	0	0	0	0	0	0	0	0	0	0	0	0	0	0	Y	0		Excluded on this? (0 = NO, 1 = YES)
2	McDonald R. Bech A.B. Clausen T.	2023	Flexible delivery of opioid agonist treatment during COVID-19 in Norway: qualitative and quantitative findings from an online survey of provider experiences.	BMC health services research	23	965	Embase	BACKGROUND: For patients receiving daily opioid agonist treatment (OAT) for opioid dependence, several countries relaxed treatment guidelines at the beginning of the COVID-19 pandemic. This involved longer take-home intervals for methadone and buprenorphine doses as well as a reduction in supervised dosing and drug screening. To date, little is known about the medium or long-term experience of OA…	0	0	0	0	0	0	0	0	0	0	0	0		0	Y	0		1. English language journal articles
3	Eskew J. Kelly T. Ode G.	2023	Ketorolac as a Local Analgesic in Orthopaedic Conditions: A Systematic Review of Safety and Efficacy.	Current Orthopaedic Practice	34	142-159	Embase	Effective pain management is essential in the treatment of musculoskeletal pathology. Corticosteroid injections have long been used both locally and systemically for their analgesic and anti-inflammatory properties in orthopedic conditions. Opioids have long been used in the perioperative setting to optimize pain control, however both corticosteroids and opioids are not without harm. Ketorolac, a…	0	0	1	0	0	0	0	0	0	0	0	0		1	Y	1		2. Study includes human participants
4	Agnoli A.L. Howe R. Magnan E. Jerant A. Colby D. Franks P.	2023	Urine Drug Testing Among Patients Prescribed Long-Term Opioid Therapy: Patient and Clinician Factors.	Journal of the American Board of Family Medicine	36	537-541	Embase	Introduction: National guidelines recommend that patients with chronic noncancer pain prescribed long-term opioid therapy (LTOT) undergo periodic urine drug testing (UDT), yet UDT is performed inconsistently, and little evidence supports the utility of this approach. We examined patient and prescriber factors associated with UDT. Method(s): A 1-year retrospective cohort study of 5690 patients pre…	0	0	0	0	0	0	0	0	0	0	0	0		0	Y	0		3. Paper should not be a review e.g. literature review/meta-analysis
5	Mills L. Freeman J. Rowland B.	2023	Australian daily cannabis users' use of police avoidance strategies and compensatory behaviours to manage the risks of drug driving.	Drug and alcohol review	42	1577-1586	Embase	INTRODUCTION: Daily use of cannabis is increasing in Australia, yet there is limited understanding of the driving behaviours within this cohort, including how they perceive and manage the risks of being apprehended for drug driving and involved in a crash after consumption. METHOD(S): An online survey was completed by 487 Australians who reported daily cannabis use (30% medically prescribed patie…	0	0	0	0	0	0	0	0	0	0	0	0		0	Y	0		4. Paper describes a potential or actual intervention
6	Wang H. Cai S. Caprio T. Goulet J. Intrator O.	2023	Fall-related Injuries and Opioid Administration among Veterans with Dementia in US Department of Veterans Affairs Community Living Centers.	Medical Care	61	579-586	Embase	Objectives: Opioid use is associated with fall-related injuries (FRI) among older adults, especially those with dementia. We examined FRI following changes in national opioid safety initiatives over 3 regulatory periods [preinitiatives baseline (period 1): October 2012 to June 2013; post-Veteran Affairs (VA) opioid safety initiative (period 2): January 2014 to November 2015; post-VA and CDC opioi…	0	0	0	0	0	0	0	0	0	0	0	0		0	Y	0		5. Paper should be experimental or clinical in nature
7	Perkins C.A. Murata A. Kim J. Willimon S.C.	2023	Opioid Use in Pediatric Patients After Common Orthopaedic Surgeries.	Journal of Pediatric Orthopaedics	43	460-464	Embase	Background: The use and misuse of opioid medications is an epidemic and public health emergency. There are currently no standard guidelines for treating perioperative pain in the pediatric population. The purpose of this study is to describe opioid use among pediatric patients after common orthopaedic surgeries. Method(s): Patients between 5 and 20 years of age undergoing one of 7 common orthopae…	0	0	0	0	1	0	0	0	0	0	0	0		1	Y	1		6. Focus of the paper is a digital health intervention
8	Grady K. Vital C. Crisafi C.	2023	Use of Complementary Pain Management Strategies in Postoperative Cardiac Surgical Patients.	Journal of nursing care quality	38	348-353	Embase	BACKGROUND: Complementary pain management strategies are effective at reducing pain in postsurgical patients. LOCAL PROBLEM: Cardiac nurses at a large academic hospital reported inconsistent awareness of patient opioid utilization and poor implementation of complementary pain management strategies. METHOD(S): A pre/post-quality improvement project was conducted on 2 inpatient cardiac units. Outco…	0	0	0	0	0	1	0	0	0	0	0	0		1	Y	1		7. Focus of the intervention is to reduce harmful substance use
9	Marshall V.K. Chavez M. Efre A. Lake P.W. Rigg K.K. Lubrano B. Pabbathi S. Rajasekhara S. Tyson D.M.	2023	Barriers to Adequate Pain Control and Opioid Use Among Cancer Survivors: Implications for Nursing Practice.	Cancer nursing	46	386-393	Embase	BACKGROUND: Cancer survivors can experience long-term negative effects from cancer and its treatment. Pain is one of the most common and distressing symptoms that cancer survivors experience. Opioids are often prescribed for pain; however, cancer survivors who have completed active treatment may have unique challenges with regard to pain management. OBJECTIVE(S): The aim of this study was to expl…	0	0	0	0	0	0	0	0	0	0	0	0		0	Y	0		8. Target population is individuals working in frontline public service occupations
10	Moore T.L. Tran R.T.	2022	BARRIERS to PARTICIPATION in A FUNCTIONAL RESTORATION PROGRAM for CANCER-RELATED CHRONIC PAIN.	Rehabilitation Oncology	40	E19	Embase	PURPOSE/HYPOTHESIS: Persistent pain in cancer survivors is a pervasive issue, reported by 55% of patients during treatment and 39.3% after curative treatment.1 In people without cancer, Interdisciplinary Pain Restoration Programs (IPRPs) have been successful in addressing chronic pain, facilitating opioid tapering, and increasing patient participation in significant life roles.2,3 A Cancer Pain R…	0	0	1	0	0	0	0	0	0	0	0	0		1	Y	1		9. Target population is women
11	Alduraibi R.K. Altowayan Y.F. AlMharwal B.T.	2023	Unexpected cause of recurrent diabetic ketoacidosis in type 1 diabetes: a case report.	BMC Endocrine Disorders	23	no pagination	Embase	Background: Gastrointestinal (GI) symptoms are commonly observed in patients with diabetic ketoacidosis (DKA), which usually resolves completely with therapy. However, GI symptoms can persist after DKA resolves, which can pose diagnostic and management challenges for physicians, especially when dealing with an exceptional diagnosis such as cannabinoid hyperemesis syndrome (CHS). Case presentation…	0	0	0	0	0	0	0	0	0	0	1	0		1	Y	1		10. Paper should not be grey literature
12	Mehta S. Brown W. Ferguson E. Najera J. Pantell M.S.	2023	The association between prescription drug monitoring programs and controlled substance prescribing: a cross-sectional study using data from 2019 National Electronic Health Records Survey.	Journal of the American Medical Informatics Association	30	1042-1046	Embase	Objective: The use of controlled medications such as opioids, stimulants, anabolic steroids, depressants, and hallucinogens has led to an increase in addiction, overdose, and death. Given the high attributes of abuse and dependency, prescription drug monitoring programs (PDMPs) were introduced in the United States as a state-level intervention. Material(s) and Method(s): Using cross-sectional dat…	0	0	0	0	0	0	0	0	0	0	0	0		0	Y	0		11. Study gathers empirical data (quantitative only)
13	Ait-Daoud Tiouririne N. Coley J. Kalelioglu T. Schorling K.	2023	Feasibility Pilot Study of an Opioid Helpline for Individuals at High Risk for Opioid Use Disorder.	Journal of Addiction Medicine	17	258-262	Embase	Background Evidence suggests that educational interventions delivered by healthcare providers can be effective in altering patients' attitudes toward pain management and in referral to addiction treatment when appropriate. Time constraints during visits limit the delivery of such important interventions. Objective This study aims to explore the feasibility and perceived value of an opioid helplin…	0	0	0	0	0	0	0	0	0	0	0	0		0	Y	0		12. Paper should not be a duplicate
14	Ali N.F. Barolia R. Ajani K. Khan F. Anastasia J. Iqbal S.	2023	Nurse-led culturally relevant smoking reduction intervention among cardiovascular and respiratory patients in Pakistan.	Public Health Nursing	40	572-578	Embase	Introduction: Socioeconomically deprived populations are at greater risk for smoking-induced diseases and death, such as cancers, and cardiovascular and respiratory illnesses. The initiation of a nurse-led smoking cessation program in clinical practice is an effective method to enhance smoking cessation among cardiovascular and respiratory patients in Pakistan. This study aimed to evaluate the ef…	0	0	0	0	0	0	0	0	0	0	0	0		0	Y	0
15	Schwegler E. Bachmann M. Kube F. Eriksson U.	2023	Gender-specific differences in comorbidities, in-hospital complications and outcomes in emergency patients with ethanol intoxication with and without multisubstance use.	Swiss Medical Weekly	153	no pagination	Embase	AIMS OF THE STUDY: To analyse gender-specific differences in comorbidities, multisubstance abuse, in-hospital complications, intensive care unit transfers and referrals to psychiatric wards of emergency department patients with ethanol intoxication. Several lines of evidence suggest an influence of gender differences on diagnostic and therapeutic approaches to various diseases. METHOD(S): Over a …	0	0	0	1	0	0	0	0	0	0	0	0		1	Y	1
16	Goicoechea M. Arenas-Jimenez M.D. Areste N. Perez-Morales R.E. Esteve V. Sanchez-Alvarez E. Alcalde Bezhold G. Blanco A. Sanchez-Villanueva R. Molina P. Ojeda R. Prieto-Velasco M. Manuel Buades J.	2023	Perception of Spanish nephrologists on an old unsolved problem: Pruritus associated with chronic kidney disease (CKD-aP).	Nefrologia	43	102-110	Embase	Introduction: Pruritus associated with chronic kidney disease is defined as the sensation of itching, in people with chronic kidney disease, in a one area or all over the body that causes the need to scratch, after having ruled out other dermatological or systemic causes. It is an old and known problem whose prevalence has been able to decrease with the improvement of dialytic techniques but whic…	0	0	0	0	0	0	0	0	0	0	1	0		1	Y	1
17	Ilfeld B.M. Said E.T. Gabriel R.A. Curran B.P. Swisher M.W. Jacobsen G.R. Wallace A.M. Doucet J. Adams L.M. Ventro G.J. Abdullah B. Finneran J.J.	2023	Wearable, noninvasive, pulsed shortwave (radiofrequency) therapy for analgesia and opioid sparing following outpatient surgery: A proof-of-concept case series.	Pain Practice	23	553-558	Embase	Background: It is often difficult to concurrently provide adequate analgesia while minimizing opioid requirements following ambulatory surgery. Nonthermal, pulsed shortwave (radiofrequency) fields are a noninvasive treatment used as an adjunct analgesic and wound healing therapy. The devices may be placed by nursing staff in less than a minute, are relatively inexpensive and readily available, th…	0	0	0	0	0	0	0	0	0	0	0	0		0	Y	0
18	King C.E. Wood D.N. Koo J. Cutler A.B. Vesel T.P.	2023	Sedation Weaning Initiative Targeting Methadone Exposure: Single Center Improvements in Withdrawal Symptoms and Hospital Length of Stay for Pediatric Cardiac Critical Care.	Pediatric Critical Care Medicine	24	E332-E341	Embase	Objectives: Sedation and pain medications are necessary in the management of postoperative pediatric cardiac patients. Prolonged exposure to these medications can lead to negative side effects including withdrawal. We hypothesized that standardized weaning guidelines would decrease exposure to sedation medications and decrease withdrawal symptoms. The primary aim was to decrease average days of m…	0	0	0	0	0	0	0	1	0	0	0	0		1	Y	1
19	Jouanjus E. Sans-Pola C. Alcubilla P. Mainoli B. Javid F.A. Ekheden I.	2023	Perception of medical cannabis and other cannabis-based products by multidisciplinary healthcare professionals across Europe: A research project conducted by the European Association for Clinical Pharmacology and Therapeutics (EACPT) Early Career Clinical Pharmacologists.	Fundamental and Clinical Pharmacology	37	159-160	Embase	Introduction: This study aimed at assessing the perception of medical cannabis and other cannabis-based products among any healthcare professionals involved in their prescription, delivery, administration, or advice across Europe. Material(s) and Method(s): This cross-sectional survey was implemented by the EACPT Early Career Clinical Pharmacologist Working Group [1]. An electronic questionnaire …	0	0	0	0	0	1	0	0	0	0	0	0		1	Y	1
20	Krupp J. Hung F. Lachapelle T. Yarrington M.E. Link K. Choi Y. Chen H. Marais A.D. Sachdeva N. Chakraborty H. Mckellar M.S.	2023	Impact of Policy Change on Access to Medication for Opioid Use Disorder in Primary Care.	Southern Medical Journal	116	333-340	Embase	Objectives The opioid overdose epidemic is escalating. Increasing access to medications for opioid use disorder in primary care is crucial. The impact of the US Department of Health and Human Services' policy change removing the buprenorphine waiver training requirement on primary care buprenorphine prescribing remains unclear. We aimed to investigate the impact of the policy change on primary ca…	0	0	0	0	0	1	0	0	0	0	0	0		1	Y	1
21	Schwebel F.J. Witkiewitz K. Vowles K.E.	2023	Examining the impact of an integrated behavioral treatment for people with opioid use disorder who drink and experience chronic pain.	Alcoholism: Clinical and Experimental Research	47	76-77	Embase	Purpose: Chronic pain and alcohol use disorder (AUD) are both common, have significant economic impacts, and can have a profound negative impact on productivity, functioning, and quality of life. Chronic pain is frequently co-morbid with substance use disorders such as opioid use disorder and AUD. Given the negative impacts of chronic pain and substance use disorders, efficacious behavioral treat…	0	0	0	0	0	0	0	0	0	0	0	0		0	Y	0
22	Dunham S.I. Parmon E.A. Roache J.D.	2023	Veteran vs civilian attitudes on current opioid use for chronic pain.	Alcoholism: Clinical and Experimental Research	47	596	Embase	Introduction: Chronic musculoskeletal pain (CMP) can be extremely debilitating, resulting in significant disability, under employment, and psychosocial disruption. Concerns about opioid misuse and dependence led to increasing restrictions on opioid prescribing. CMP has been extensively researched in both veteran and civilian populations. However, almost no literature exists evaluating the differe…	0	0	0	0	0	1	0	0	0	0	0	0		1	Y	1
23	Petrovitch D. Van Allen J. Mitchell S.M. Littlefield A.K.	2023	Associations between views of psychedelics and alcohol and other substance use among psychedelic-naive undergraduates.	Alcoholism: Clinical and Experimental Research	47	312	Embase	Purpose: There are three contexts for psychedelic use: clinical therapies, naturalistic use, and microdosing. Perspectives regarding these contexts may relate to alcohol and other substance use. This study examined relations between participants' views of psychedelics (expectancies, perceptions of benefits, perceptions of harms) across each context and their non-psychedelic substance use (alcohol…	0	0	0	0	0	1	0	0	0	0	0	0		1	Y	1
24	Rodriguez L. McKay J.R.	2023	An adaptive prevention intervention for reducing risky drinking in veterans treated with prescription opioids.	Alcoholism: Clinical and Experimental Research	47	346	Embase	Purpose: This pilot study examined an adaptive prevention intervention (API) .to reduce rates of risky drinking in Veterans receiving prescription opioids for chronic pain, compared to a standard care control group (SC). Method(s): 80 Veterans were recruited and randomized to API (n = 44) or SC (n = 36). Participants included Veterans taking prescription opioids for chronic pain who screened posi…	0	0	0	0	0	0	0	0	0	0	0	0		0	Y	0
25	Carlier J. Huestis M.A. Zaami S. Pichini S. Busardo F.P.	2020	Monitoring Perinatal Exposure to Cannabis and Synthetic Cannabinoids.	Therapeutic Drug Monitoring	42	194-204	Embase	Purpose:Drug use during pregnancy is a critical global challenge, capable of severe impacts on neonatal development. However, the consumption of cannabis and synthetic cannabinoids is on the rise in pregnant women. Obstetric complications with increased risks of miscarriage, fetal growth restriction, and brain development impairment have been associated with perinatal cannabis exposure, but data …	0	0	1	0	0	0	0	0	0	0	0	0		1	Y	1
26	Yang M. Beiting K.J. Levine S.	2023	Barriers to Care for Nursing Home Residents With Substance Use Disorders: A Qualitative Study.	Journal of Addiction Medicine	17	155-162	Embase	Objectives Over the past decade, the numbers of older adults with opioid and substance use disorders (OUD/SUD) have increased. As this population enters nursing homes (NHs) in increasing numbers, it is crucial to consider their capacity to manage issues related to OUD/SUD. This study aimed to examine current NH protocols for care coordination of residents with OUD/SUD as well as facility-related …	0	0	0	0	0	0	0	0	0	1	0	0		1	Y	1
27	Bennett D.S.	2019	Cryopreserved amniotic membrane and umbilical cord particulate for managing pain caused by facet joint syndrome A case series.	Medicine (United States)	98	no pagination	Embase	Treatment of back pain due to facet joint syndrome has been a challenge for physicians since its recognition ~80 years ago. Intraarticular injections of steroids, local anesthetics, and phenol have been widely adopted despite their known shortcomings. Recently, intra-articular injection of amniotic membrane-umbilical cord (AMUC) has been utilized in various orthopedic indications, including those…	0	0	0	0	0	0	0	0	0	0	1	0		1	Y	1
28	Giuliano J. Krishna A. Napolitano N. Panisello J. Shenoi A. Sanders R.C. Rehder K. Al-Subu A. Brown C. Edwards L. Wright L. Pinto M. Harwayne-Gidansky I. Parsons S. Romer A. Laverriere E. Shults J. Yamada N.K. Walsh C.M. Nadkarni V. Nishisaki A.	2023	Implementation of Video Laryngoscope-Assisted Coaching Reduces Adverse Tracheal Intubation-Associated Events in the PICU.	Critical Care Medicine	51	936-947	Embase	Objectives: To evaluate implementation of a video laryngoscope (VL) as a coaching device to reduce adverse tracheal intubation associated events (TIAEs). Design(s): Prospective multicenter interventional quality improvement study. Setting(s): Ten PICUs in North America. Patient(s): Patients undergoing tracheal intubation in the PICU. Intervention(s): VLs were implemented as coaching devices with …	0	0	0	1	0	0	0	0	0	0	0	0		1	Y	1
29	Dasgupta N. Ajazi E. Schwartz T. Marshall S.	2022	Differential misclassification of overdose safety of in a prominent comparative effectiveness RCT comparing buprenorphine and naltrexone for opioid dependence.	Pharmacoepidemiology and Drug Safety	31	16-17	Embase	Background: X: BOT is an influential RCT published in The Lancet comparing safety and efficacy of buprenorphine and naltrexone for opioid dependence. The original publication reported no statistically significant difference in safety endpoint of overdose (OD) using Fisher's exact test. ODs occur when patients try to overcome naltrexone's opioid receptor antagonism by taking higher doses of street…	0	0	0	1	0	0	0	0	0	0	0	0		1	Y	1
30	Ly A. Sam C. Song D.	2023	Case Report: Acquired Transient Generalized Dyskinesia Secondary to Fentanyl in a Patient with Parkinson ' s Disease.	Neurology	100	no pagination	Embase	Objective: NA Background: Acquired drug-induced dyskinesias are common in late stage Parkinson's Disease after levodopa therapy. However, other drugs have been reported to cause acute hyperkinetic movements. Fentanyl has been shown to increase dopamine in the nucleus accumbens of the striatum. In an overdose study observing the effects of fentanyl and other synthetic opioids, 1581 patients were e…	0	0	0	1	0	0	0	0	0	0	0	0		1	Y	1
31	Vittori A. Cascella M. Petrucci E. Cortegiani A. Bignami E.G. Innamorato M.A. Cuomo A. Torrano V. Petrini F. Giarratano A. Natoli S. Marinangeli F.	2023	Strategies to build and maintain competence in pain management: Insights from a SIAARTI survey on educational needs among Italian anesthesiologists.	Pain Practice	23	501-510	Embase	Purpose: Fulfilling educational needs in pain management should be a lifelong process, even involving physicians board certified in pain medicine such as the anesthesiologists/pain therapists. The aim of the study was to investigate Italian anesthesiologists' self-perceived competency, confidence, and interest to attend educational programs in relation to their seniority in pain management. Metho…	0	0	0	0	0	0	0	0	0	0	0	0		0	Y	1
32	O'Brien J.H. Kleckner A. Uemura T.	2023	Nurse perspectives on their experiences giving low-dose methadone to nursing home residents.	Journal of the American Geriatrics Society	71	S294	Embase	Background: Chronic pain is a prevalent problem in the older adults in nursing homes. Current recommended pharmacotherapies include acetaminophen, which is not always sufficient to control pain, and opioids, which carry a high risk of side effects in frail older adults. Some observational studies have shown that methadone at a low dose (i.e., <10 mg) could be used as a first-line opioid for frail…	0	0	0	0	0	0	0	0	0	0	1	0		1	Y	1
33	Trojano M. Bergeron B. Dong K. Rihani D. Smith K. Thundiyil J.G.	2023	Does Implementation of a Hospital-Wide Buprenorphine Protocol Increase Administration in the Emergency Department?.	Academic Emergency Medicine	30	371-372	Embase	Background and Objectives: Buprenorphine is an effective treatment that reduces mortality in opioid use disorder (OUD). Clinicians are cautious with administration of this drug due to unfamiliarity and special DEA requirements for prescribing it. We sought to determine if implementation of a hospital wide protocol would increase the administration of buprenorphine in the ED. Method(s): This retro…	0	0	0	0	0	0	0	0	0	0	0	0		0	Y	1
34	Trojano M. Dong K. Bergeron B. Thundiyil J.G.	2023	Factors and Outcomes Associated With Naloxone Administration by Law Enforcement in a Single County.	Academic Emergency Medicine	30	371	Embase	Background and Objectives: Naloxone reduces mortality from opioid overdose when given in a timely manner. Some counties have distributed naloxone to law enforcement (LE) to enhance availability and timeliness of naloxone administration. We sought to determine the demographics and outcomes of patients administered naloxone by LE in a single county. Method(s): This retrospective cohort study was co…	0	0	0	0	0	1	0	0	0	0	0	0		1	Y	1
35	Gazzola M.G. Hayman C. Stansky D. Genes N. Wittman I. Doran K.M. Boatright D.H.	2023	Emergency Department Fentanyl Test Strip Distribution in a Large Urban Health System.	Academic Emergency Medicine	30	161	Embase	Background and Objectives: The U.S. is amidst an unprecedented overdose crisis, with 110,000 lives lost in the 12 months ending in May 2022, a 56% increase compared to just 5 years earlier. These overdoses are driven largely by fentanyl and its analogs, which have contaminated the illicit drug supply. Fentanyl test strips are an overdose mitigation strategy that allows individuals to test drugs f…	0	0	0	0	0	1	0	0	0	0	0	0		1	Y	1
36	Durham T. Runels T. Gruber E. Haskins K. Vaughan C.P. Hwang U.	2023	Identifying and reducing racial disparities in pain treatment with geriatric emergency department programming.	Journal of the American Geriatrics Society	71	S151-S152	Embase	Background: Disparities exist in Emergency Department (ED) pain care for older adults based on race and age. Prior studies have also found Black patients receive less opioids. We investigated if such disparities exist at the VA and are addressed by geriatric-specific programs in EDs. Method(s): Evaluation of ED pain care for older Veterans (65+) discharged from the ED (1/1/21-9/30/22). ED visit e…	0	0	0	0	0	0	0	0	0	0	0	0		0	Y	0
37	Payne E.R. Rowe K. Stancliff S. Hammer M.R. Dailey M.W.	2023	Pilot Study Comparing 8 Milligram and 4 Milligram Intranasal Naloxone Administration by Law Enforcement, 2022.	Academic Emergency Medicine	30	64-65	Embase	Background and Objectives: New York State implemented a law enforcement naloxone initiative in 2014 and New York State Police (NYSP) is a key contributor. Most law enforcement naloxone administrations since 2017 used a 4 milligram (mg) intranasal naloxone device, but an 8 mg intranasal naloxone formulation was recently approved by FDA. This study aims to make the first comparisons of average numb…	0	0	0	0	0	1	0	0	0	0	0	0		1	Y	1
38	Lew V. Kane D.S. Huang W.Y. Zanaboni A. Theodoro D.L. Ablordeppey E.	2023	Barriers to Ultrasound Guided Regional Anesthesia for Geriatric Hip Fractures in the Emergency Department.	Academic Emergency Medicine	30	89	Embase	Background and Objectives: Ultrasound guided fascia iliaca compartment blocks (FICB) offer an alternative to opioids for the management of hip fracture in older adults. Despite strong support by professional medical organizations, FICBs occur infrequently in the Emergency Department (ED). This study investigates why emergency medicine physicians (EMP) under-utilize FICBs in geriatric hip fracture…	0	0	0	1	0	0	0	0	0	0	0	0		1	Y	1
39	Patregnani M. Driver B.E. Cole J.B.	2023	Effects of Substance Use Disorders on Procedural Sedation in the Emergency Department.	Academic Emergency Medicine	30	224	Embase	Background and Objectives: Procedural sedation in the emergency department is common. The safety and effectiveness of procedural sedation requires appropriate dosing of sedation medications. Substance use disorders, including alcohol use disorder (AUD) and opioid use disorder (OUD), are also common among ED patients. AUD and OUD involve the development of tolerance to GABA-ergic drugs and opioids…	0	0	0	0	0	1	0	0	0	0	0	0		1	Y	1
40	Byars D. Lang J. Woolum D. Ford L. Knapp B.J. Newton L.	2023	Nitrous Oxide Revisited for Prehospital Pain Relief in the Opioid Crisis: The First 100 Patients.	Academic Emergency Medicine	30	34-35	Embase	Background and Objectives: Providing safe and humane pain relief is a challenge in the austere prehospital setting. While pain is commonly under-treated in the field, when it is addressed, intravenous narcotics are nearly always given. Despite the large body of experiential and clinical evidence for the use of nitrous in widely varied settings ranging from the operating room to the dentist's offi…	0	0	0	0	0	0	0	0	0	1	0	0		1	Y	1
41	Gerlach L. Zhang L. Maust D. Shireman T. Bynum J.	2023	Impact of federal initiatives on prescribing among long-term care residents receiving hospice care.	Journal of the American Geriatrics Society	71	S163	Embase	Objective: Nursing homes are an important location for the provision of hospice care and antipsychotics and opioids are a common component of the hospice toolkit. While patients in hospice are generally excluded from more general prescribing recommendations, national policies to improve prescribing, while well intended, can have spillover effects that impact populations not originally intended by…	0	0	0	0	0	0	0	0	0	0	0	0		0	Y	1
42	Burks C. DeLaura I. Sison M. Flynn S. Zhang G. Moya-Mendez M. McDonald S. Lagoo-Deenadayalan S.A. Yanamadala M.	2023	POSH Pals: Post-Operative Follow-Up for High-Risk Veterans.	Journal of the American Geriatrics Society	71	S173	Embase	Background: The Durham VA Perioperative Optimization of Senior Health (VA-POSH) program supports high-risk older Veterans undergoing elective surgery. Components of the program include pre-operative care, consisting of a case conference by an interprofessional (IP) team and clinic visits by a geriatrician and other providers, and post-operative IP rounding. However, a gap has existed within POSH …	0	0	0	0	0	1	0	0	0	0	0	0		1	Y	1
43	Womack J.A. Murphy T.E. Leo-Summers L. Bates J. Jarad S. Gill T.M. Hsieh E. Rodriguez-Barradas M.C. Tien P.C. Yin M.T. Brandt C.A. Justice A.C.	2023	Assessing the contributions of modifiable risk factors to serious falls and fragility fractures among older persons living with HIV.	Journal of the American Geriatrics Society	71	1891-1901	Embase	Background: Although 50 years represents middle age among uninfected individuals, studies have shown that persons living with HIV (PWH) begin to demonstrate elevated risk for serious falls and fragility fractures in the sixth decade; the proportions of these outcomes attributable to modifiable factors are unknown. Method(s): We analyzed 21,041 older PWH on antiretroviral therapy (ART) from the Ve…	0	0	0	1	0	0	0	0	0	0	0	0		1	Y	1
44	Cordero Romero S.M. Gormley M.A. Siddle J. Wampler W.R. Roth P. Moschella P.	2023	Using Community Paramedicine to Treat Hepatitis C Virus in Upstate South Carolina.	Southern Medical Journal	116	321-325	Embase	Objectives Hepatitis C virus (HCV) is an infection of the liver that can lead to significant liver damage and hepatocellular carcinoma. Individuals born between 1945 and 1965 and individuals with intravenous drug use represent the largest HCV demographics and often experience barriers to treatment. In this case series, we discuss a novel partnership between community paramedics (CPs), HCV care co…	0	0	0	0	0	0	0	0	0	0	1	0		1	Y	1
45	Tsakiridis I. Oikonomidou A.C. Bakaloudi D.R. Dagklis T. Papazisis G. Chourdakis M.	2021	Substance Use During Pregnancy: A Comparative Review of Major Guidelines.	Obstetrical and Gynecological Survey	76	634-643	Embase	Importance Substance use during pregnancy is a major health issue for both the mother and the fetus, but it also represents an important public health concern. Objective The aim of this review was to summarize and compare recommendations from recently published guidelines on substance use during pregnancy and especially regarding alcohol, smoking, and drug use. Evidence Acquisition A descriptive …	0	0	1	0	0	0	0	0	0	0	0	0		1	Y	1
46	Sonderman K.A. Wolf L.L. Madenci A.L. Kwon N.K. Armstrong L.B. Wanis K.N. Taylor K. Uribe-Leitz T. Koehlmoos T.P. Ricca R.L. Weil B.R. Weldon C.B. Haider A.H. Rice-Townsend S.E.	2020	Opioid Prescription Patterns for Children Following Laparoscopic Appendectomy.	Annals of Surgery	272	1149-1157	Embase	Objective:To describe variability in and consequences of opioid prescriptions following pediatric laparoscopic appendectomy.Summary Background Data:Postoperative opioid prescribing patterns may contribute to persistent opioid use in both adults and children. Method(s):We included children <18 years enrolled as dependents in the Military Health System Data Repository who underwent uncomplicated la…	0	0	0	1	0	0	0	0	0	0	0	0		1	Y	1
47	Ohlendorf E. Perez-Correa A. Riback L. Ghiroli M. Lopez-Castro T. Fox A.D.	2023	Treatment History and Interest in Injectable Opioid Agonist Treatment With Hydromorphone Among People Who Inject Drugs.	Journal of addiction medicine	17	e148-e155	Embase	OBJECTIVES: Injectable opioid agonist treatment (iOAT) is a novel approach to treating opioid use disorder (OUD) that is typically reserved for treatment-experienced persons who inject drugs (PWID) with long-standing OUD. This study examined PWID's past OUD treatment histories and their attitudes toward iOAT with hydromorphone. METHOD(S): This cross-sectional study recruited syringe services prog…	0	0	0	0	0	1	0	0	0	0	0	0		1	Y	1
48	Kaafarani H.M.A. Han K. El Moheb M. Kongkaewpaisan N. Jia Z. El Hechi M.W. Van Wijck S. Breen K. Eid A. Rodriguez G. Kongwibulwut M. Nordestgaard A.T. Sakran J.V. Ezzeddine H. Joseph B. Hamidi M. Ortega C. Lopez Flores S. Gutierrez-Sougarret B.J. Qin H. Yang J. Gao R. Wang Z. Gao Z. Prichayudh S. Durmaz S. Van Der Wilden G. Santin S. Ribeiro M.A.F. Noppakunsomboom N. Alami R. El-Jamal L. Naamani …	2020	Opioids after Surgery in the United States Versus the Rest of the World: The International Patterns of Opioid Prescribing (iPOP) Multicenter Study.	Annals of Surgery	272	879-886	Embase	Objective:The International Patterns of Opioid Prescribing study compares postoperative opioid prescribing patterns in the United States (US) versus the rest of the world.Summary of Background Data:The US is in the middle of an unprecedented opioid epidemic. Diversion of unused opioids contributes to the opioid epidemic. Method(s):Patients >=16 years old undergoing appendectomy, cholecystectomy, …	0	0	0	0	0	1	0	0	0	0	0	0		1	Y	1
49	Shiroma P.R. Thuras P. Atkinson D.M. Baltutis E. Bloch M. Westanmo A.	2023	Antidepressant Strategies for Treatment of Acute Depressive Episodes among Veterans.	Journal of Psychiatric Practice	29	202-212	Embase	Objective: The 2016 VA/DoD Clinical Practice Guideline for Management of Major Depressive Disorder offers consensus-based recommendations when response to the initial antidepressant medication is suboptimal; however, little is known about "real-world"pharmacological strategies used by providers treating depression in the Veterans Affairs Health Care System (VAHCS). Method(s): We extracted pharmac…	0	0	0	0	0	1	0	0	0	0	0	0		1	Y	1
50	Tuma P. Vieira J.M. Ribas E. Silva K.C.C.D. Gushken A.K.F. Torelly E.M.S. de Moura R.M. Tavares B.M. Prandini C.M. Borem P. Delgado P. Ue L.Y. de Barros C.G. Vernal S.	2023	A National Implementation Project to Prevent Healthcare-Associated Infections in Intensive Care Units: A Collaborative Initiative Using the Breakthrough Series Model.	Open Forum Infectious Diseases	10	no pagination	Embase	Background. Although there are simple and low-cost measures to prevent healthcare-associated infections (HAIs), they remain a major public health problem. Quality issues and a lack of knowledge about HAI control among healthcare professionals may contribute to this scenario. In this study, our aim is to present the implementation of a project to prevent HAIs in intensive care units (ICUs) using t…	0	0	0	0	0	0	1	0	0	0	0	0		1	Y	1
51	De Aquino J.P. Fairgrieve C. Klaire S. Garcia-Vassallo G.	2020	Rapid Transition From Methadone to Buprenorphine Utilizing a Micro-dosing Protocol in the Outpatient Veteran Affairs Setting.	Journal of Addiction Medicine	14	E271-E273	Embase	Objectives:Alternative transition protocols from methadone to buprenorphine in the treatment of opioid use disorder (OUD) are needed to reduce the risk of precipitated withdrawal and opioid use during induction. Method(s):Case report (n = 1). Result(s):One patient with OUD underwent a rapid microinduction outpatient protocol that did not cause precipitated withdrawal or require preceding taper be…	0	0	0	0	0	1	0	0	0	0	0	0		1	Y	1
52	Sun N. Li Y. Nie P.	2020	Standardized nursing and clinical efficacy of OxyContin in reducing oral mucosal pain in patients with nasopharyngeal carcinoma: A randomized, double-blind, placebo-controlled study protocol.	Medicine (United States)	99	E23205	Embase	Background:Pain caused by oral mucositis (OM) is the main problem in the process of concurrent chemoradiotherapy for the nasopharyngeal carcinoma (NPC). This protocol aims to explore the standardized nursing and therapeutic effect of OxyContin on OM pain in the patients with NPC undergoing the concurrent chemoradiotherapy. Method(s):The experiment is a randomized clinical research, which was gran…	0	0	0	0	0	1	0	0	0	0	0	0		1	Y	1
53	Eaton E. Swearingen H.R. Zand Vakili A. Jones S.R. Greenberg B.D.	2020	A Brief Report on an 8-Week Course of Mindfulness-based Care for Chronic Pain in the Treatment of Veterans with Back Pain: Barriers Encountered to Treatment Engagement and Lessons Learned.	Medical Care	58	S94-S100	Embase	Background:Chronic pain and associated symptoms are debilitating for veterans. Medical costs of treatments are high and current treatment options, most notably with opioid medications, have been associated with significant risk. Mindfulness-based interventions appear promising for chronic pain, but require additional testing in veteran care settings. Objective(s):This project was designed to test…	0	0	0	0	0	0	0	0	0	0	0	0		0	Y	0
54	Liang D. Xue C. Liu W. Wang Y.	2020	What is the optimal regimen for intravenous dexamethasone administration in primary total hip arthroplasty?: A protocol of randomized controlled trial.	Medicine (United States)	99	E22070	Embase	Background: A number of recent studies have investigated the optimal dosage and timing of dexamethasone in total hip arthroplasty (THA) but have inconsistent findings. Therefore, we designed the randomized controlled research to look for the optimal intravenous dexamethasone dose for the treatment of early postoperative pain after the THA. Method(s): The Declaration of Helsinki principles was fol…	0	0	0	1	0	0	0	0	0	0	0	0		1	Y	1
55	Huang H.-L. Hong S.-H. Tsai Y.-C.	2020	Approaches to text mining for analyzing treatment plan of quit smoking with free-text medical records: A PRISMA-compliant meta-analysis.	Medicine (United States)	99	E20999	Embase	Background:Smoking is a complex behavior associated with multiple factors such as personality, environment, genetics, and emotions. Text data are a rich source of information. However, pure text data requires substantial human resources and time to extract and apply the knowledge, resulting in many details not being discovered and used. This study proposes a novel approach that explores a text mi…	0	0	1	0	0	0	0	0	0	0	0	0		1	Y	1
56	Pujalte G.G.A. Narducci D.M. Smith M.S. King R. Logan K. Callender S.S. Liebman C.A. Kane S.F. Israel M.P. Wolf S.F. Nuti R. Khodaee M.	2023	Athletes With Attention-Deficit/Hyperactivity Disorder: Position Statement of the American Medical Society for Sports Medicine.	Clinical Journal of Sport Medicine	33	195-208	Embase	Abstract:Athletes of all ages may be affected by medical and mental health issues. Sports medicine physicians should be familiar with common conditions that may affect the well-being of athletes, such as attention-deficit/hyperactivity disorder (ADHD). ADHD behaviors have the potential to affect a person's ability to concentrate. It is likely that social and cognitive therapies combined with phar…	0	0	0	1	0	0	0	0	0	0	0	0		1	Y	1
57	Durheim M.T. Judy J. Bender S. Neely M.L. Baumer D. Robinson S.B. Conoscenti C.S. Leonard T.B. Lazarus H.M. Palmer S.M.	2020	A retrospective study of in-hospital mortality in patients with idiopathic pulmonary fibrosis between 2015 and 2018.	Medicine (United States)	99	e23143	Embase	Hospitalizations are common in patients with idiopathic pulmonary fibrosis (IPF) and are associated with high mortality. We used data from the Premier Healthcare Database to determine in-hospital mortality rates and the factors associated with in-hospital mortality in patients with IPF in the era of approved antifibrotic drugs.The Premier Healthcare Database is a detailed and broadly representati…	0	0	0	1	0	0	0	0	0	0	0	0		1	Y	1
58	Song L. Trojian T. Cushman D.	2023	Physician Recommendations and Perceptions of Cannabinoids Within Sports Medicine.	Clinical Journal of Sport Medicine	33	295	Embase	Purpose: To determine if sports medicine (SM) physicians are recommending Cannabidiol (CBD) and Cannabis for therapeutic purposes, as well as analyze perceptions regarding CBD and Cannabis within SM and performance. Method(s): Physician members of the American Medical Society for Sports Medicine (AMSSM) completed an anonymous survey regarding demographics, CBD and Cannabis recommendations, and at…	0	0	1	0	0	0	0	0	0	0	0	0		1	Y	1
59	Oschman A. Rao K. Daniel J.	2023	Weaning Sedation for Extubated Infants on ECMO: A Missed Opportunity.	ASAIO Journal	69	26	Embase	Background: Prolonged mechanical ventilation requires the regular use of analgesia and sedation to ensure patient comfort. In recent years, endotracheal tube removal for neonates on ECMO has gained increased popularity in clinical practice. Extubation on ECMO offers the chance to decrease the exposure of opioids and benzodiazepines in the developing neonatal brain. Method(s): A retrospective char…	0	0	0	1	0	0	0	0	0	0	0	0		1	Y	1
60	Wang H. Ma L. Chen Y.	2020	Analgesic effects of low-dose ketamine after spinal fusion in adults: A protocol of prospective randomized trial.	Medicine (United States)	99	E22162	Embase	Background:Patients with spinal fusion often have opioid tolerance and chronic pain, which makes it difficult to control postoperative pain. In this double-blind, randomized, prospective study, we assessed the safety and efficacy of intravenous low-dose ketamine for the treatment of pain in patients undergoing the lumbar spinal fusion. Method(s):This randomized, prospective, double-blind and plac…	0	0	0	1	0	0	0	0	0	0	0	0		1	Y	1
61	Bandara S. Kennedy-Hendricks A. Merritt S. Barry C.L. Saloner B.	2020	Early Effects of COVID-19 on Programs Providing Medications for Opioid Use Disorder in Jails and Prisons.	Journal of Addiction Medicine	14	E257-E260	Embase	Objectives:To describe how the novel coronavirus (COVID-19) pandemic has affected opioid agonist treatment (OAT) programs in jails and prisons. Method(s):In May 2020, we conducted an online survey of 19 carceral systems that provided methadone and/or buprenorphine treatment for incarcerated populations before COVID-19. Eleven survey items examined challenges and changes to these programs as a res…	0	0	0	0	0	0	0	0	0	0	1	0		1	Y	1
62	Chichester K. Sisson M.L. Schiavon S.P. Hugley M.J. Hendricks P.S. Shelton R.C. Cropsey K.L.	2020	Naloxone Training From Nonmedical Personnel: Benefits Before, During, and After Overdose Events.	Journal of Addiction Medicine	14	E220-E225	Embase	Objectives:Drug overdose death rates in the United States have increased exponentially over the past 2 decades, primarily driven by fatal opioid overdoses. To combat this epidemic, naloxone training programs have become prevalent, but still remain widely underutilized. The purpose of the current study was to assess the benefits of a brief training with differing educational approaches (individual…	0	0	0	0	0	0	0	0	0	0	0	0		0	Y	0
63	Zeliadt S.B. Thomas E.R. Olson J. Coggeshall S. Giannitrapani K. Ackland P.E. Reddy K.P. Federman D.G. Drake D.F. Kligler B. Taylor S.L.	2020	Patient Feedback on the Effectiveness of Auricular Acupuncture on Pain in Routine Clinical Care: The Experience of 11,406 Veterans.	Medical Care	58	S101-S107	Embase	Objectives:Veterans Health Administration (VHA) launched a national initiative to train providers in a specific, protocolized auricular acupuncture treatment (also called Battlefield Acupuncture or BFA) as a nonpharmacological approach to pain management. This evaluation assessed the real-world effectiveness of BFA on immediate pain relief and identified subgroups of patients for whom BFA is most…	0	0	0	0	0	1	0	0	0	0	0	0		1	Y	1
64	Shuey B. Lee D. Ugalde I. Borgan S. Bresnan C. Qureshi M. Mhaskar R. Oxner A.	2021	Evaluation of Resident Physicians' Knowledge of and Attitudes Towards Prescribing Buprenorphine for Patients With Opioid Use Disorder.	Journal of Addiction Medicine	15	219-225	Embase	Objective:To determine internal medicine (IM) residents' knowledge of, attitudes towards, and barriers to prescribing buprenorphine for opioid use disorder (OUD). Method(s):We conducted a cross-sectional study of IM residents across all 35 Accreditation Council for Graduate Medical Education (ACGME) accredited Florida IM residency programs. We used an online survey to collect information about re…	0	0	0	0	0	0	0	0	0	0	1	0		1	Y	1
65	Compton W.M. Lopez M.F.	2021	Pathways to Heroin Use: Commentary on McCabe et al.	Journal of Addiction Medicine	15	179-180	Embase	Rates and patterns of transition from opioid analgesic to illicit opioid (ie, heroin) use is of great clinical significance. Exposure to opioid analgesics, and whether use is therapeutic or outside a doctor's orders, may have overlapping yet different patterns of transition to heroin use. Yet, this topic is rarely examined in longitudinal studies. With data from the landmark Monitoring the Future…	0	0	0	0	0	1	0	0	0	0	0	0		1	Y	1
66	Barbosa-Leiker C. Burduli E. Smith C.L. Brooks O. Orr M. Gartstein M.	2020	Daily Cannabis Use during Pregnancy and Postpartum in a State with Legalized Recreational Cannabis.	Journal of Addiction Medicine	14	467-474	Embase	Objective:To identify perceptions of risks and benefits of cannabis use during pregnancy and postpartum from the patient perspective. Method(s):Pregnant and postpartum (up to 3 months) women residing in a state that legalized the sale of recreational cannabis in 2012 were interviewed to determine their perceptions of risks and benefits of cannabis use during pregnancy and postpartum. Qualitative …	0	0	0	0	0	0	0	0	0	0	1	0		1	Y	1
67	Brewer L. Orr J. Enos J. Eng S.H.M. Werner L. Egan T. Johnson K.	2023	Reducing Opioid Harm by Prompting for Breaths.	Anesthesia and Analgesia	136	79	Embase	Background: Opioids are known to cause harm by inducing ventilatory depression and airway obstruction, especially when administered with a sedative. These events are associated with significant morbidity and mortality during the first 72 hours after surgery.1 An automated prompting system may be useful in prompting hypopnic patients to breathe when clinician availability is limited. To that end, …	0	0	0	0	0	0	0	0	0	0	0	0		0	Y	0
68	Finley E.P. Schneegans S. Tami C. Pugh M.J. McGeary D. Penney L. Potter J.S.	2018	Implementing prescription drug monitoring and other clinical decision support for opioid risk mitigation in a military health care setting: a qualitative feasibility study.	Journal of the American Medical Informatics Association	25	515-522	Embase	Objective: Chronic noncancer pain is a highly prevalent condition among service members returning from deployment overseas. The US Army has a higher rate of opioid misuse than the civilian population. Although most states and many health care systems have implemented prescription drug monitoring programs (PDMPs) or other clinician decision support (CDS) to aid providers in delivering guideline-re…	0	0	0	0	0	0	0	0	0	0	1	0		1	Y	1
69	Saxton A. Jones D. Visca A. Mitchell K. Lindenmuth D. Wanderling C. Lee A. Frye T.P.	2023	NON-NARCOTIC REGIMEN CENTERED ON PREOPERATIVE ERECTOR SPINAE PLANE (ESP) BLOCKS FOR ROBOT-ASSISTED RADICAL PROSTATECTOMY DRASTICALLY REDUCES ADMINISTERED POSTOP MORPHINE EQUIVALENTS.	Journal of Urology	209	e1152	Embase	INTRODUCTION AND OBJECTIVE: Robot-assisted radical prostatectomy (RARP) is associated with improved postoperative pain control and reduced opioid requirements compared with open surgery. Recent literature has shown a decreased need for narcotic use in the post-operative period. However, there is still question over the optimal pain regimen. Our study evaluates a non-narcotic regimen for patients …	0	0	0	0	0	1	0	0	0	0	0	0		1	Y	1
70	Rosen G. Gegg E. Hooshmand K. Vu K. Golzy M. Murray K.	2023	SURGEON'S PERSONAL OPIOID BEHAVIORS IMPACT POST-OPERATIVE PRESCRIBING FOR OUTPATIENT PROCEDURES.	Journal of Urology	209	e1031	Embase	INTRODUCTION AND OBJECTIVE: Decreased unnecessary opioid prescribing has the potential to mitigate downstream populationlevel consequences. To our knowledge, no prior studies have evaluated how a physicians' personal opioid use and storage influences prescribing. METHOD(S): After IRB approval (MU #2015185), a Confidentiality Certificate (#CC-OD-19-483) was obtained. An online survey was distribut…	0	0	0	0	0	0	0	0	0	0	1	0		1	Y	1
71	Ssekamatte T. Nalugya A. Mugambe R.K. Wagaba B. Nakalembe D. Mutebi A. Bagonza R.A. Tigaiza A. Kansiime W.K. Ssempala R. Wafula S.T. Isunju J.B. Buregyeya E.	2023	Prevalence and predictors of sex under the influence of psychoactive substances among young people in informal settlements in Kampala, Uganda.	BMC public health	23	801	Embase	BACKGROUND: The use of psychoactive substances such as alcohol, heroin and marijuana is associated with negative health outcomes such as sexual violence and unintended pregnancies, and risky sexual behaviours. Although there is evidence linking psychoactive substance use and risky sexual behaviours such as inconsistent condom use and multiple sexual relationships, there is limited data on sex und…	0	0	0	1	0	0	0	0	0	0	0	0		1	Y	1
72	Gruber P.J. Scholtz J.M. Donnelly H.B.	2021	Narcotic Use for Acute Postoperative Pain Management in Mohs Micrographic Surgery Patients With End Stage Renal Disease: A Review of the Literature.	Dermatologic Surgery	47	454-461	Embase	BACKGROUND Uncontrolled acute postoperative pain presents a significant management challenge when opioids are used in patients with end-stage renal disease (ESRD). Currently, there is a lack of quality pharmacokinetic and pharmacodynamic data regarding opioid medication use in ESRD patients to optimize safe and effective management.OBJECTIVE To review the published literature on pharmacologic evi…	0	0	1	0	0	0	0	0	0	0	0	0		1	Y	1
73	Margarit C. Roca R. Inda M.-D.-M. Muriel J. Ballester P. Flor A. Morales D. Peiro A.M.	2020	Sex Bias and Genotype Influence on Opioid Safety Profile in Chronic Low Back Pain.	Clinical Journal of Pain	36	420-429	Embase	Objectives:The use of opioids to relieve pain is a challenge because of the high variability in dose requirements and tolerance profiles. Among potential modulators are the individual's genetic background and being female. Our aim was to evaluate sex bias and genotype-related influence on opioid titration safety, in chronic low back pain (CLBP), the most frequent chronic noncancer pain. Method(s)…	0	0	0	1	0	0	0	0	0	0	0	0		1	Y	1
74	Wang D. Yee B.J. Grunstein R.R. Chung F.	2021	Chronic Opioid Use and Central Sleep Apnea, Where Are We Now and Where To Go? A State of the Art Review.	Anesthesia and Analgesia	132	1244-1253	Embase	Opioids are commonly used for pain management, perioperative procedures, and addiction treatment. There is a current opioid epidemic in North America that is paralleled by a marked increase in related deaths. Since 2000, chronic opioid users have been recognized to have significant central sleep apnea (CSA). After heart failure-related Cheyne-Stokes breathing (CSB), opioid-induced CSA is now the …	0	0	1	0	0	0	0	0	0	0	0	0		1	Y	1
75	Hsaio C. Weiss C. Pinals D. Prout T. Renner J.	2023	In-Hospital Substance Use and the Use of Civil Commitment for Substance Use Disorders.	American Journal on Addictions	32	215	Embase	Background: Involuntary civil commitment for substance use disorder treatment represents a controversial approach to patients struggling with severe addiction. This practice is further complicated by the significant trauma burden seen in patients with substance use disorders, particularly for patients with criminal legal history. Further discussion regarding best practices for the implementation …	0	0	0	0	0	1	0	0	0	0	0	0		1	Y	1	1
76	Luo S. Moran L. Brandt L. Springer S. Odom G. Nunes E. Weiss R.	2023	Improving Outcome of Medication Treatment for Opioid Use Disorder: Predictive Modeling and the Potential for Adaptive Clinical Strategies.	American Journal on Addictions	32	212-213	Embase	Background: Clinicians treating patients with opioid use disorder (OUD) face challenges due to the unpredictable nature of patients' responses to medications. This increases risk of relapse, patient drop out, and overdose. Having an evidence-based predictive model that uses individual characteristics and outcomes to provide the most appropriate treatment strategies can help tackle overdose risk a…	0	0	0	0	0	0	0	0	0	0	0	0		0	Y	0
77	Kaplowitz E. Truong A. MacMadu A. Berk J. Martin H. Burke C. Rich J.D. Brinkley-Rubinstein L.	2023	Anticipated Barriers to Sustained Engagement in Treatment With Medications for Opioid Use Disorder After Release From Incarceration.	Journal of Addiction Medicine	17	54-59	Embase	Background Although the burden of opioid use disorder is disproportionately high among persons who are incarcerated, medications for opioid use disorder are often unavailable in correctional settings. The Rhode Island Department of Corrections provides all 3 classes of medications for opioid use disorder to clinically eligible persons who are incarcerated. Despite a decrease in fatal overdoses am…	0	0	0	0	0	0	0	0	0	0	1	0		1	Y	1
78	Groff D. Bollampally P. Buono F. Knehans A. Spotts H. Bone C.	2023	Interventions Addressing Cannabis Use During Pregnancy: A Systematic Review.	Journal of Addiction Medicine	17	47-53	Embase	Objectives The prevalence of cannabis use among pregnant women is increasing in the United States and places mothers and infants at risk of multiple adverse health outcomes. Given the uncertainty expressed by providers regarding how to approach cannabis use during pregnancy and the growing need for a systematic endeavor to curb use in this population, the aim of this study is to conduct a systema…	0	0	1	0	0	0	0	0	0	0	0	0		1	Y	1
79	Costa D. Cruz E.B. Lopes D.G. da Silva C.N. Henriques A.R. Luis D. Branco J. Canhao H. Rodrigues A.M.	2023	Prevalence of and factors associated with unmanageable pain levels in people with knee or hip osteoarthritis: a cross-sectional population-based study.	BMC Musculoskeletal Disorders	24	no pagination	Embase	Background: Pain due to knee and / or hip osteoarthritis (HKOA) is the most common symptom for seeking healthcare. Pain interferes on daily activities, social and occupational participation in people with HKOA. The goal of this study is to estimate the prevalence of unmanageable pain levels (UPL) among people with HKOA), characterize this population and identify factors associated with UPL, and c…	0	0	0	1	0	0	0	0	0	0	0	0		1	Y	1
80	Tweed E.J. Leyland A.H. Morrison D.S. Katikireddi S.V.	2023	Co-occurring homelessness, justice involvement, opioid dependence and psychosis: a cross-sectoral data linkage study.	European journal of public health	33	249-256	Embase	BACKGROUND: Administrative data offer unique opportunities for researching experiences which pose barriers to participation in primary research and household surveys. Experiencing multiple social disadvantages is associated with very poor health outcomes, but little is known about how often this occurs and what combinations are most common. We linked administrative data across public services to …	0	0	0	1	0	0	0	0	0	0	0	0		1		1	1
81	Garber G. Worster B. VanSciver J. Young D. Bentch L.	2023	Development of an Equitable, Interprofessional Medical Cannabis Education, Certification and Research Program in an NCIDesignated Cancer Center.	Psycho-Oncology	32	56-57	Embase	Background/Purpose: With medical cannabis (MC) programs now existing in 47 states, little attention has been paid to ensuring equitable access to such programs for the most vulnerable cancer patients. Estimates of cannabis use in cancer patients range from 30% to 40% yet access to MC is highly dependent on a number of variables including: geography, cost, availability of certifying providers, lac…	0	0	0	0	0	0	0	0	0	0	1	0		1		1	1
82	Sharp L.K. Solanki P. Boyer T. Vivo A. Kale I. Hughes A.M. Gibson G. Jurasic M.M. Evans C.T. Suda K.J.	2023	A qualitative exploration of dentists' opioid prescribing decisions within U.S. veterans affairs facilities.	Pain	164	749-757	Embase	The U.S. Department of Veterans Affairs (VA) is the largest integrated healthcare system in the United States and provides dental care to approximately one-half million veterans annually. In response to the opioid crisis, the VA released several opioid risk mitigation strategies. Although opioid prescribing by VA dentists has decreased on the whole, the implementation experiences at the level of …	0	0	0	0	0	0	0	0	0	0	1	0		1	Y	1
83	Emerim E. Cezar V.D.L. Ferreira E.M.P. Fontoura A.F.P. Herter D.C. Amaral R.I. Nagildo J. Nogueira R.D.O. Dresch C. Ferrugem P.S.	2023	P-23 TEST AND TREAT: PROFILE OF PATIENTS DIAGNOSED WITH HEPATITIS C IN THE PRISON SYSTEM OF PORTO ALEGRE, BRAZIL.	Annals of Hepatology	28	no pagination	Embase	Introduction and Objectives: Hepatitis caused by the C virus (HCV) is a public health problem whose greatest challenge is access to diagnosis and treatment. The population deprived of liberty is considered a priority for approaches involving the disease. This study aimed to identify the prevalence of HCV among patients tested in prisons in Porto Alegre, Brazil and describe the diagnosed profile o…	0	0	0	1	0	0	0	0	0	0	0	0		1	Y	1
84	Ebrahimi H. Battle D. Zengin Z.B. Dizman N. Meza L.A. Castro D.V. Govindarajan A. Mercier B.D. Chawla N.S. Chehrazi-Raffle A. Tripathi A. Liu S. Vaishampayan U.N. Staehler M.D. Pal S.M.	2023	Prevalence of dietary modification and supplement use in patients with metastatic renal cell carcinoma (mRCC).	Journal of Clinical Oncology	41	662	Embase	Background: Mounting data suggests that dietary modification and supplement use, including probiotics, may modulate outcomes with immunotherapy in cancer therapy (Spencer CN et al. Science 2021; Dizman N et al. Nature Medicine 2022). For the first time, we sought to quantify the use of these measures among patients with metastatic renal cell carcinoma (mRCC). Method(s): An online survey was admin…	0	0	0	0	0	0	0	0	1	0	0	0		1	Y	1
85	Injeyan M. Baron S. Lauzier B. Gaillard-Le Roux B. Denis M.	2023	Hyperglycaemic hyperosmolar state and cerebral thrombophlebitis in paediatrics: A case report.	Endocrinology, Diabetes and Metabolism	6	no pagination	Embase	Introduction: Hyperglycaemic hyperosmolar state (HHS) is a known complication of type 2 diabetes mellitus; however, carbonated carbohydrate fluid intake may precipitate a more severe presentation of type 1 diabetes mellitus with hyperosmolar state. The management of these patients is not easy and can lead to severe complications such as cerebral venous thrombosis. Method(s): We present the case o…	0	0	0	0	0	0	0	0	0	0	1	0		1	Y	1
86	Kakar E. van Ruler O. van Straten B. Hoogteijling B. de Graaf E.J.R. Ista E. Lange J.F. Jeekel J. Klimek M.	2022	Implementation of music in colorectal perioperative standard care-barriers and facilitators among patients and healthcare professionals.	Colorectal Disease	24	868-875	Embase	Aim: Perioperative anxiety and pain are still prevalent among patients undergoing surgery. Inflammatory bowel disease and colorectal cancer patients are known to have higher anxiety rates than the general population. Perioperatively applied music intervention has been proven to be effective in reducing perioperative anxiety and pain, resulting in a decrease of intra-operative sedative use, postop…	0	0	0	0	1	0	0	0	0	0	0	0		1	Y	1
87	Aljuhani O.	2022	Pain in sickle cell diseases; physicians' knowledge, attitude, and barriers: A cross sectional study.	Journal of the Pakistan Medical Association	72	2043-2047	Embase	Objective: To assess the status of acute pain management in sickle cell disease patients, and to explore the association between professional experience and therapeutic preferences among the physicians for the management of sickle cell disease-related acute pain management. Method(s): The cross-sectional study was conducted from June to September 2018 and comprised physicians from 20 hospitals ac…	0	0	0	0	0	0	0	0	0	0	1	0		1	Y	1
88	Besson J. Beck T. Wiesbeck G.A. Hammig R. Kuntz A. Abid S. Stohler R.	2014	Opioid maintenance therapy in Switzerland: An overview of the Swiss IMPROVE study.	Swiss Medical Weekly	144	no pagination	Embase	BACKGROUND/AIMS: Switzerland's drug policy model has always been unique and progressive, but there is a need to reassess this system in a rapidly changing world. The IMPROVE study was conducted to gain understanding of the attitudes and beliefs towards opioid maintenance therapy (OMT) in Switzerland with regards to quality and access to treatment. To obtain a "real-world" view on OMT, the study a…	0	0	0	0	0	0	0	0	0	0	0	0		0	Y	0
89	Von Garnier C. Meyer M. Leuppi J. Battegay E. Zeller A.	2010	Smoking cessation counselling: Impact of chart stickers and resident training.	Swiss Medical Weekly	140	175-180	Embase	Objectives: To assess the effect of a training program for smoking cessation combined with chart stickers on resident's (physicians-in-training) practice of counselling smoking patients. Setting(s): A single centre prospective observational study at the Basel University Hospital Medical Outpatient Department. Method(s): 456 consecutive outpatients were contacted by phone within 24 hours of their …	0	0	0	0	0	0	0	0	0	0	0	0		0	Y	0
90	Bregenzer A. Krismer C. Wendel S. Roser P. Fux C.A.	2022	HCV elimination in a Swiss opioid agonist therapy programme - A cohort study.	Swiss Medical Weekly	152	no pagination	Embase	BACKGROUND: In opioid agonist therapy (OAT) programmes, chronic hepatitis C is highly prevalent and directly observed therapy guarantees optimal adherence. Since 2017, all patients with chronic hepatitis C in Switzerland can be treated with pangenotypic direct-acting antivirals irrespective of liver fibrosis stage. Until the end of 2021, however, prescription was restricted to infectious disease …	0	0	0	0	0	0	0	0	0	0	0	0		0	Y	0	1
91	Wen D.L. Leuppi-Taegtmeyer Anne B. van den Anker J. Daniel T. Verena G.	2019	Prevalence of high-risk drug-drug interactions in paediatric inpatients: A retrospective, single-centre cohort analysis.	Swiss Medical Weekly	149	no pagination	Embase	AIMS OF THE STUDY: Drug-drug interaction (DDI) screening programmes aim to increase the safety of medication by issuing alerts based on the severity of DDIs, since an increased risk of adverse drug events has been reported for some DDIs (clinically relevant alerts). However, not all DDI alerts may be clinically relevant, depending on the clinical decision support system (CDSS) interaction tool us…	0	0	0	1	0	0	0	0	0	0	0	0		1	Y	1
92	Kilcher G. Zwahlen M. Ritter C. Fenner L. Egger M.	2017	Medical use of cannabis in Switzerland: Analysis of approved exceptional licences.	Swiss Medical Weekly	147	no pagination	Embase	AIMS OF THE STUDY: In recent years, the Swiss Federal Office of Public Health (FOPH) granted exceptional licenses for the medical use of cannabinoids, typically for 6 months with possible extensions. A systematic review of cannabinoids for medical use commissioned by the FOPH supports the use of cannabinoids for the treatment of chronic pain and spasticity. However, little is known about the pati…	0	0	0	0	0	1	0	0	0	0	0	0		1	Y	1	1
93	Davis C.S. McNeer E. Patrick S.W.	2022	Laws Forbidding Pregnancy Discrimination in Substance Use Disorder Treatment Are Not Associated With Treatment Access.	Journal of Addiction Medicine	16	364-367	Embase	Objectives To determine if state laws that forbid substance use disorder treatment providers from refusing services based on pregnancy are associated with improved ability to secure an initial appointment for opioid use disorder treatment with methadone and buprenorphine. Methods Ten states in which a "secret shopper"study was conducted were stratified based on whether they have a law that forbid…	0	0	0	1	0	0	0	0	0	0	0	0		1	Y	1
94	Gangal N.S. Hincapie A.L. Jandarov R. Frede S.M. Boone J.M. Heaton P.C.	2022	Physician-approved protocols increase naloxone dispensing rates.	Journal of Addiction Medicine	16	317-323	Embase	Objective To measure the impact of the implementation of a law that allows pharmacists to provide naloxone under a physician-approved protocol on naloxone dispensing rates in an all-payer population across the United States. Methods Prescription claims from a national grocery chain for 31 states and Area Heath Resource File were used for this retrospective study. The study sample included all pat…	0	0	0	0	0	1	0	0	0	0	0	0		1	Y	1
95	Yadeau J.T. Soffin E.M. Tseng A. Zhong H. Dines D.M. Dines J.S. Gordon M.A. Lee B.H. Kumar K. Kahn R.L. Kirksey M.A. Schweitzer A.A. Gulotta L.V.	2021	A Comprehensive Enhanced Recovery Pathway for Rotator Cuff Surgery Reduces Pain, Opioid Use, and Side Effects.	Clinical Orthopaedics and Related Research	479	1740-1751	Embase	BackgroundPatients often have moderate to severe pain after rotator cuff surgery, despite receiving analgesics and nerve blocks. There are many suggested ways to improve pain after rotator cuff surgery, but the effects of adopting a pathway that includes formal patient education, a long-acting nerve block, and extensive multimodal analgesia are unclear.Questions/purposes(1) Does adoption of a cli…	0	0	0	0	0	0	0	0	0	0	0	0		0	Y	0
96	Albrecht J.N. Jaramillo V. Huber R. Karlen W. Baumann C.R. Brotschi B.	2022	Technical feasibility of using auditory phase-targeted stimulation after pediatric severe traumatic brain injury in an intensive care setting.	BMC Pediatrics	22	no pagination	Embase	Background: Supplementary treatment options after pediatric severe traumatic brain injury (TBI) are needed to improve neurodevelopmental outcome. Evidence suggests enhancement of brain delta waves via auditory phase-targeted stimulation might support neuronal reorganization, however, this method has never been applied in analgosedated patients on the pediatric intensive care unit (PICU). Therefor…	0	0	0	0	0	0	0	1	0	0	0	0		1	Y	1
97	Brady C. Allen R. Abernethy S.	2023	Acute Opioid-Induced Toxic Leukoencephalopathy'Case Report.	Developmental Medicine and Child Neurology	65	22	Embase	Background: Acute opioid-induced toxic leukoencephalopathy occurs rarely in the paediatric population with limited case reports published in the literature. However, there are distinctive findings on MRI images which point towards this diagnosis, and reviews would suggest that early identification and initiation of management could significantly impact on the clinical outcome and prognosis. Case …	0	0	0	0	0	1	0	0	0	0	0	0		1	Y	1
98	Boehnke K.F. Litinas E. Worthing B. Conine L. Kruger D.J.	2021	Communication between healthcare providers and medical cannabis patients regarding referral and medication substitution.	Journal of Cannabis Research	3	no pagination	Embase	Background: People report using cannabis as a substitute for prescription medications but may be doing so without the knowledge of their primary health care providers (PCPs). This lack of integration creates serious concerns, e.g., using cannabis to treat medical conditions that have established treatment options. Method(s): We conducted an anonymous, cross-sectional online survey among patrons o…	0	0	0	0	0	0	0	0	0	0	0	0		0	Y	0
99	Febres-Cordero S. Smith D.J. Wulkan A.Z. Beliveau A.J. Gish A. Zine S. Fugitt L. Giordano N.A.	2023	It's what the community demands: Results of community-based emergency opioid overdose trainings.	Public Health Nursing	40	44-53	Embase	Objectives: In response to a surge of drug overdoses involving polysubstance use among Atlanta service industry workers that resulted in the deaths of five people in the Atlanta area in the summer of 2021, a local community of harm reductionists and nurses organized opioid education and naloxone distribution (OEND) training sessions specifically customized for service industry workers in Atlanta.…	0	0	0	0	0	1	0	0	0	0	0	0		1	Y	1	1
100	Silva C. Sepulveda V. Perez L.M. Barreras L.R. Puig A. De Jesus R.G.	2023	DOES CHOICE OF SEDATIVE COMBINATIONS AFFECT THE RECOVERY TIME IN PEDIATRIC SEDATION PRACTICES?.	Critical Care Medicine	51	407	Embase	INTRODUCTION: Pediatric sedation practices have changed drastically, procedure sedation by non-traditional providers have increased markedly. In procedures that require sedation, the type of sedative and its combinations depends on different factors. In this study, we evaluated the prevalence of sedation drugs used and its impact on recovery to discharge time in outpatient MRI studies. We hypothe…	0	0	0	0	0	1	0	0	0	0	0	0		1	Y	1
101	Boehnke K. Smith T. He Y. Martel M. Williams D. Fitzcharles M.-A.	2022	Medical Cannabis Use by Rheumatology Patients According to Inflammatory versus Non-Inflammatory Condition.	Arthritis and Rheumatology	74	1117-1120	Embase	Background/Purpose: Persistent pain and poor sleep are common symptoms experienced by patients with rheumatic diseases. Medical cannabis (MC) may offer symptomatic relief and is increasingly accessible to patients. Recent recreational cannabis legalization in many United State (US) states and Canada has opened this access gateway for patients who may be using MC with physician oversight or by sel…	0	0	0	1	0	0	0	0	0	0	0	0		1	Y	1
102	King L. Waugh E. Stanaitis I. Weisman A. Shah B. Lipscombe L. Hawker G.	2022	Underdiagnosis and Undertreatment of Knee Osteoarthritis in Persons with Type 2 Diabetes: A Cross-sectional Study.	Arthritis and Rheumatology	74	3791-3792	Embase	Background/Purpose: Knee osteoarthritis (OA) and type 2 diabetes commonly co-occur due to shared risk factors. Concomitant knee OA makes type 2 diabetes management, particularly engaging in physical activity, challenging and has been associated with increased risk for diabetes complications. The extent to which OA is diagnosed and managed in individuals with type 2 diabetes, however, is unclear, …	0	0	0	1	0	0	0	0	0	0	0	0		1	Y	1
103	Le May S. Genest C. Francoeur M. Hung N. Guingo E. Khadra C. Noel M. Paquette J. Roy A.-A.	2022	Virtual reality mobility for burn patients (VR-MOBILE): A within-subject-controlled trial protocol.	Paediatric and Neonatal Pain	4	192-198	Embase	In the acute phase, burn patients undergo several painful procedures. Pediatric burn care procedures conducted in hydrotherapy have been known to generate severe pain intensity and moderate to high levels of anxiety. Hydrotherapy treatments are done with the use of opioids and benzodiazepines for pain and anxiety. Unfortunately, nonpharmacological methods are rarely combined with pharmacological …	0	0	0	0	0	0	1	0	0	0	0	0		1	Y	1
104	Kang B.H. Lee D.H. Roh M.S. Um S.-J. Kim I.	2022	Acute Eosinophilic Pneumonia after Combined Use of Conventional and Heat-Not-Burn Cigarettes: A Case Report.	Medicina (Kaunas, Lithuania)	58	no pagination	Embase	Background: Acute eosinophilic pneumonia (AEP) is a rare acute respiratory disease accompanied by fever, shortness of breath, and cough. Although the pathogenesis of the disease is not yet established, the patient's condition improves with a rapid therapeutic response to systemic corticosteroids. Conventional cigarettes or heat-not-burn cigarettes are the most common cause of AEP among young peop…	0	0	0	0	0	0	0	0	0	0	1	0		1	Y	1
105	Romero-Mendoza M. Pelaez-Ballestas I. Almanza-Avendano A.M. Figueroa E.	2022	Structural violence and the need for compassionate use of methadone in Mexico.	BMC public health	22	606	Embase	BACKGROUND: Epidemiological data from Mexico have documented an increase in heroin use in the last decade. However, there is no comprehensive care strategy for heroin users, especially those who have been accused of a crime. The objective of this study was to describe the heroin and methadone use of intravenous heroin users of both sexes who have been in jail, to offer evidence for the formulatio…	0	0	0	0	0	1	0	0	0	0	0	0		1	Y	1
106	King C.	2022	Breastfeeding Infants in Women with Opioid Use Disorder.	Journal of Christian nursing : a quarterly publication of Nurses Christian Fellowship	39	82-89	Embase	ABSTRACT: An interprofessional approach from healthcare professionals can assist the woman with opioid use disorder (OUD) to become free of using opioids during pregnancy and beyond. These vulnerable women and their newborns need extended community support. The purpose of this article is to provide foundational information and standards that support the collaboration of community professionals in…	0	0	0	0	0	0	0	0	0	0	1	0		1	Y	1
107	El Zahran T. Kanaan E. Kobeissi L. Bouassi J. Sarieddine A. Carpenter J. Kazzi Z. Hitti E.	2022	Benzodiazepine use disorder: A cross-sectional study at a tertiary care center in Lebanon.	Medicine (United States)	101	E30762	Embase	Benzodiazepines are medications used for the treatment of multiple conditions including anxiety disorders, insomnia, agitation, and seizures. They are the most prescribed psychiatric medications and the third most misused drugs among adults and adolescents in the US. This study aims to assess the patient utilization patterns and benzodiazepine use disorder among Lebanese patients. A cross-section…	0	0	0	1	0	0	0	0	0	0	0	0		1	Y	1	1
108	Rockett I.R.H. Jia H. Ali B. Banerjee A. Connery H.S. Nolte K.B. Miller T. White F.M.M. Digregorio B.D. Larkin G.L. Stack S. Kolves K. McHugh R.K. Lulla V.O. Cossman J. De Leo D. Hendricks B. Nestadt P.S. Berry J.H. D'Onofrio G. Caine E.D.	2022	Association of State Social and Environmental Factors with Rates of Self-injury Mortality and Suicide in the United States.	JAMA Network Open	5	no pagination	Embase	Importance: Self-injury mortality (SIM) combines suicides and the preponderance of drug misuse-related overdose fatalities. Identifying social and environmental factors associated with SIM and suicide may inform etiologic understanding and intervention design. Objective(s): To identify factors associated with interstate SIM and suicide rate variation and to assess potential for differential suici…	0	0	0	0	0	0	0	0	0	0	1	0		1	Y	1
109	Bushey M.A. Slaven J.E. Outcalt S.D. Kroenke K. Kempf C. Froman A. Sargent C. Baecher B. Zillich A.J. Damush T.M. Saha C. French D.D. Bair M.J.	2022	Effect of Medication Optimization vs Cognitive Behavioral Therapy among US Veterans with Chronic Low Back Pain Receiving Long-Term Opioid Therapy: A Randomized Clinical Trial.	JAMA Network Open	5	E2242533	Embase	Importance: Medication management and cognitive behavioral therapy (CBT) are commonly used treatments for chronic low back pain (CLBP). However, little evidence is available comparing the effectiveness of these approaches. Objective(s): To compare collaborative care medication optimization vs CBT on pain intensity, interference, and other pain-related outcomes. Design, Setting, and Participant(s)…	0	0	0	0	0	0	0	0	0	0	0	0		0	Y	0
110	Iturralde E. Weisner C.M. Adams S.R. Chi F.W. Ross T.B. Cunningham S.F. Ghadiali M. Asyyed A.H. Satre D.D. Campbell C.I. Sterling S.A.	2022	Patterns of Health Care Use 5 Years after an Intervention Linking Patients in Addiction Treatment with a Primary Care Practitioner.	JAMA Network Open	5	E2241338	Embase	Importance: Substance use disorders are associated with high rates of emergency department (ED) use and challenges engaging with primary care services. Objective(s): To examine 5-year health care engagement and utilization outcomes for participants in the LINKAGE trial, given previously reported associations of LINKAGE with improved care engagement in the short term. Design, Setting, and Particip…	0	0	0	0	0	0	0	0	0	0	0	0	0	0	Y	0
111	Samuel L. Caygill-Walsh R. Suen L.W. Mohebbi S. Geier M.	2022	Triple Threat: Response to the Crises of COVID-19, Homelessness, and Opioid Use Disorder with a Novel Approach to Buprenorphine Delivery: A Case Series.	Journal of Addiction Medicine	16	733-735	Embase	Objectives In the setting of a 50% increase in opioid overdose deaths, the coronavirus disease 2019 crisis opened housing opportunities in the form of Shelter in Place (SIP) hotels to homeless San Francisco residents. Many who entered SIP hotels had opioid use disorder. In fall 2020, Community Behavioral Health Services Pharmacy partnered with SIP hotel medical staff to launch a pilot project, wh…	0	0	0	0	0	0	0	0	0	0	0	0	0	0	Y	0
112	Stack E. Shin S. Laforge K. Pope J. Leichtling G. Larsen J.E. Byers M. Leahy J.M. Hoover D. Chisholm L. Korthuis P.T.	2022	COVID-19 Vaccination Status and Concerns among People Who Use Drugs in Oregon.	Journal of Addiction Medicine	16	695-701	Embase	Objectives The objective of this study was to examine COVID-19 vaccination acceptance and explore reasons for COVID-19 vaccine hesitancy among people who use drugs (PWUDs), a population with increased COVID-19 transmission and morbidity. Methods We conducted semi-structured in-depth interviews with PWUDs in 7 Oregon counties from May 11 to June 25, 2021. Participants (n = 34) were recruited in pa…	0	0	0	1	0	0	0	0	0	0	0	0		1	Y	1
113	Chanfreau-Coffinier C. Tuteja S. Hull L.E. Macdonald S. Efimova O. Bates J. Voora D. Oslin D.W. Duvall S.L. Lynch J.A.	2022	Drug-drug-gene interaction risk among opioid users in the U.S. Department of Veterans Affairs.	Pain	163	2390-2397	Embase	Response to analgesic therapy is influenced by several factors including genetics and drug-drug interactions. Pharmacogenetic (PGx) variants in the CYP2D6 gene modify response to opioids by altering drug metabolism. We sought to determine the potential impact of PGx testing on the care of Veterans with noncancer pain prescribed opioids metabolized by CYP2D6 (codeine, hydrocodone, or tramadol). A …	0	0	0	1	0	0	0	0	0	0	0	0	0	1	Y	1
114	Kantrowitz-Gordon I. Price C. Rudolf V. Downey G. Castagnola K.	2022	Exploring Perinatal Nursing Care for Opioid Use Disorder: Knowledge, Stigma, and Compassion.	Journal of Perinatal and Neonatal Nursing	36	353-361	Embase	The opioid epidemic has greatly increased the number of pregnant women with opioid use and newborns exposed to opioids in utero. Mothers with opioid use disorder can face stigma by nurses in perinatal care settings, contributing to negative care experiences. A survey was distributed to nurses caring for mothers and newborns exposed to opioids in a large urban hospital in the Pacific Northwest Uni…	0	0	0	0	0	0	0	0	0	0	0	0	0	0	Y	0
115	Mouchati C. El Kamari V. Sattar A. Yu J. McComsey G.A.	2022	Comprehensive assessment of neurocognitive function, inflammation markers, and adiposity in treated HIV and control.	Medicine (United States)	101	E31125	Embase	To compare the neurocognitive scores between persons living with human immunodeficiency virus (PLWH) and persons without human immunodeficiency virus (HIV) and assess the relationship between neurocognition, HIV status and variables, inflammation, and body composition measures. Cross-sectional study involving 225 participants (126 PLWH on antiretroviral therapy [ART] and 99 persons without HIV). …	0	0	0	0	0	0	0	0	0	0	1	0		1	Y	1
116	Schroeder P. Nicholes M. Baynes T. Huh J. Dowd T.	2022	What Proportion of Active-duty Servicemembers Functionally Improve at 1 Year Post Hallux Valgus Correction?.	Clinical Orthopaedics and Related Research	480	2174-2179	Embase	BackgroundWhen the symptoms of hallux valgus persist despite nonoperative management, surgical intervention may be considered to improve pain and restore function. Although most patients return to full or near-full activity after surgery, this is not always the case in higher-demand populations. In fact, little is known about the likelihood of a military servicemember returning to running or mili…	0	0	0	1	0	0	0	0	0	0	0	0		1	Y	1
117	Aviram J. Lewitus G.M. Vysotski Y. Berman P. Shapira A. Procaccia S. Meiri D.	2022	Sex differences in medical cannabis-related adverse effects.	Pain	163	975-983	Embase	Studies have shown that women are more susceptible to adverse effects (AEs) from conventional drugs. This study aimed to investigate the differences of medical cannabis (MC)-related AEs between women and men in patients with chronic noncancer pain (CNCP). This is a cross-sectional study of adult patients licensed for MC treatment who were also diagnosed as patients with CNCP by a physician. Data …	0	0	0	1	0	0	0	0	0	0	0	0		1	Y	1
118	Harrison J.M. Kerber R. Andraka-Christou B. Sorbero M. Stein B.D.	2022	State Policies and Buprenorphine Prescribing by Nurse Practitioners and Physician Assistants.	Medical Care Research and Review	79	789-797	Embase	Nurse practitioner (NP) and physician assistant (PA) prescribing can increase access to buprenorphine treatment for opioid use disorder. In this cross-sectional study, we used deidentified claims from approximately 90% of U.S. retail pharmacies (2017-2018) to examine the association of state policies with the odds of receiving buprenorphine treatment from an NP/PA versus a physician, overall and …	0	0	0	1	0	0	0	0	0	0	0	0		1	Y	1
119	Noar S.M. Gottfredson N.C. Kieu T. Rohde J.A. Hall M.G. Ma H. Fendinger N.J. Brewer N.T.	2022	Impact of Vaping Prevention Advertisements on US Adolescents: A Randomized Clinical Trial.	JAMA Network Open	5	E2236370	Embase	Importance: Understanding whether prevention advertisements reduce susceptibility to vaping is important owing to concerning levels of adolescent vaping. Objective(s): To examine whether vaping prevention advertisements from the US Food and Drug Administration (FDA) national Real Cost campaign lead to lower susceptibility to vaping among adolescents. Design, Setting, and Participant(s): For this …	0	0	0	0	0	1	0	0	0	0	0	0		1	Y	1
120	Spithoff S. Mogic L. Hum S. Moineddin R. Meaney C. Kiran T.	2022	Examining Access to Primary Care for People with Opioid Use Disorder in Ontario, Canada: A Randomized Clinical Trial.	JAMA Network Open	5	E2233659	Embase	Importance: People with opioid use disorder are less likely than others to have a primary care physician. Objective(s): To determine if family physicians are less likely to accept people with opioid use disorder as new patients than people with diabetes. Design, Setting, and Participant(s): This randomized clinical trial used an audit design to survey new patient intake at randomly selected famil…	0	0	0	0	0	0	0	0	0	0	0	0		0	Y	0
121	Henry S.G. Fenton J.J. Campbell C.I. Sullivan M. Weinberg G. Naz H. Graham W.M. Dossett M.L. Kravitz R.L.	2022	Development and Testing of a Communication Intervention to Improve Chronic Pain Management in Primary Care: A Pilot Randomized Clinical Trial.	Clinical Journal of Pain	38	620-631	Embase	Objectives: Effective communication skills are essential for optimally managing chronic pain and opioids. This exploratory, sequential mixed methods study tested the effect of a novel framework designed to improve pain-related communication and outcomes. Method(s): Study 1 developed a novel 5-step framework for helping primary care clinicians discuss chronic pain and opioids with patients. Study …	0	0	0	0	0	0	0	0	0	0	0	0	0	0	Y	0
122	Herrmann Z. Jaini P. Hsu J. Rush A.J.	2022	Two Cases Comparing the Presentations and Outcomes of Heroin-induced Toxic Leukoencephalopathy.	Journal of Psychiatric Practice	28	426-430	Embase	Heroin-induced toxic leukoencephalopathy (TLE) is an uncommon condition that presents with nonspecific and variable neuropsychiatric findings. It may result in satisfactory recovery or death. Traditionally referred to as "chasing the dragon" syndrome and associated with inhalation of pyrolyzed heroin, recent publications have reported forms of the syndrome associated with noninhaled heroin. We re…	0	0	0	1	0	0	0	0	0	0	0	0		1	Y	1
123	Young M.R. Wall K.M. Dude C.M. Burdette E.R. Jamieson D.J. Ofotokun I. Haddad L.B.	2022	Trichomonas vaginalis and Spontaneous Preterm Birth in a High-Risk Obstetric Cohort in Atlanta, GA.	Sexually Transmitted Diseases	49	644-648	Embase	Background Trichomonas vaginalis (TV) is the most prevalent nonviral sexually transmitted infection globally, but routine screening is not recommended in HIV-negative individuals. There is a significant racial/ethnic health disparity in TV infection rates. Evidence regarding the association between TV and adverse perinatal outcomes is conflicting, but a recent large meta-analysis found a modest i…	0	0	0	1	0	0	0	0	0	0	0	0		1	Y	1
124	Butler K. Chavez T. Wakeman S. Robertson T. Leifer J. Barofsky J. Kao L.-S. Lefkowitz J. Dutta S. Hayes B. White B. Raja A. Martin A.	2022	Nudging Emergency Department-Initiated Addiction Treatment.	Journal of Addiction Medicine	16	E234-E239	Embase	Objectives When initiated in the Emergency Department (ED), medication for addiction treatment (MAT) with buprenorphine improves outcomes, increases engagement in addiction treatment and decreases the use of inpatient addiction treatment services. Unfortunately, initiating MAT in the ED is not yet standard practice. We assessed the impact of the addition of a multipart behavioral science-based in…	0	0	0	0	0	0	0	0	0	0	0	0	0	0	Y	0
125	Jawa R. Walley A.Y. Wilson D.J. Green T.C. McKenzie M. Hoskinson R. Bratberg J. Ramsey S. Rich J.D. Friedmann P.D.	2022	Prescribe to Save Lives: Improving Buprenorphine Prescribing among HIV Clinicians.	Journal of Acquired Immune Deficiency Syndromes	90	546-552	Embase	Background:HIV clinicians are uniquely positioned to treat their patients with opioid use disorder using buprenorphine to prevent overdose death. The Prescribe to Save Lives (PtSL) study aimed to increase HIV clinicians' buprenorphine prescribing via an overdose prevention intervention. Method(s):The quasi-experimental stepped-wedge study enrolled 22 Ryan White-funded HIV clinics and delivered a …	0	0	0	0	0	1	0	0	0	0	0	0		1	Y	1
126	Eckhardt B. Kapadia S.N. Mateu-Gelabert P. Pai M. Fong C. Aponte-Melendez Y. Marks K.M.	2022	Rapid Treatment Initiation for Hepatitis C in Young People Who Inject Drugs: The Seek, Test, and Rapid Treatment Randomized Trial.	Open Forum Infectious Diseases	9	no pagination	Embase	Background: Young people who inject drugs (PWID) have high hepatitis C virus (HCV) incidence and low treatment initiation rates. Novel, simplified care models need to be developed to engage, treat, and cure hard-to-reach patient populations, such as young PWID. We present final data from the randomized pilot clinical trial "HCV-Seek Test and Rapid Treatment"for curing HCV in young PWID. Method(s)…	0	0	0	0	0	0	0	0	0	0	0	0	0	0	Y	0
127	Mitchell S.G. Truitt A.R. Davin L.M. Rindal D.B.	2022	Pain management after third molar extractions in adolescents: a qualitative study.	BMC Pediatrics	22	no pagination	Embase	Background: Understanding how adolescent patients make decisions about pain management after complex dental procedures could help reduce the use of opioid medications and the potential for future opioid misuse in this population. This qualitative study explores how adolescents manage pain, including how decision making with parents and providers affect their experience with opioid and non-opioid …	0	0	0	0	0	1	0	0	0	0	0	0		1	Y	1
128	Young A.L. Rankin N.M. Whippy E. Cooke S. Milross C. Zielinski R. Brennan H. Grand M. Beale P.	2022	Implementation and evaluation of a smoking cessation checklist implemented within Australian cancer services.	Asia-Pacific Journal of Clinical Oncology	18	e469-e478	Embase	Introduction: The detrimental impact of smoking tobacco can be mitigated when cancer patients quit smoking. Smoking cessation clinical pathways are inconsistently implemented within Australian cancer services. The aim of this study was to pilot test and evaluate the reach, adoption, and implementation of a smoking cessation checklist within oncology services. Method(s): The checklist was implemen…	0	0	0	0	0	0	0	0	0	0	0	0		0	Y	0	1
129	Ilfeld B.M. Finneran J.J. Said E.T. Cidambi K.R. Ball S.T.	2022	Percutaneous auricular nerve stimulation (neuromodulation) for the treatment of pain: A proof-of-concept case report using total joint arthroplasty as a surrogate for battlefield trauma.	Journal of Trauma and Acute Care Surgery	93	S165-S168	Embase	BACKGROUND There are few effective pain treatments following trauma on the battlefield other than opioids, which are limited by respiratory depression. Ultrasound-guided percutaneous peripheral nerve stimulation ("neuromodulation") has been proposed as an analgesic, but requires physician-level skills, advanced equipment, and an hour to administer. In contrast, percutaneous auricular neuromodulat…	0	0	0	0	0	1	0	0	0	0	0	0		1	Y	1
130	Fuller B.M. Roberts B.W. Mohr N.M. Faine B. Drewry A.M. Wessman B.T. Ablordeppey E. Pappal R.D. Stephens R.J. Sewatsky T. Cho N.S. Yan Y. Kollef M.H. Carpenter C.R. Avidan M.S.	2022	The Feasibility of Implementing Targeted SEDation in Mechanically Ventilated Emergency Department Patients: The ED-SED Pilot Trial*.	Critical Care Medicine	50	1224-1235	Embase	OBJECTIVES: Deep sedation in the emergency department (ED) is common, increases deep sedation in the ICU, and is negatively associated with outcome. Limiting ED deep sedation may, therefore, be a high-yield intervention to improve outcome. However, the feasibility of conducting an adequately powered ED-based clinical sedation trial is unknown. Our objectives were to assess trial feasibility in te…	0	0	0	0	0	1	0	0	0	0	0	0		1	Y	1
131	Cen X. Jena A.B. Mackey S. Sun E.C.	2022	Surgeon Variation in Perioperative Opioid Prescribing and Medium- or Long-term Opioid Utilization after Total Knee Arthroplasty: A Cross-sectional Analysis.	Anesthesiology	137	151-162	Embase	Background: Whether a particular surgeon's opioid prescribing behavior is associated with prolonged postoperative opioid use is unknown. This study tested the hypothesis that the patients of surgeons with a higher propensity to prescribe opioids are more likely to utilize opioids long-term postoperatively. Method(s): The study identified 612,378 Medicare fee-for-service patients undergoing total …	0	0	0	1	0	0	0	0	0	0	0	0		1	Y	1
132	Mbrah A.K. Nunes A.P. Hume A.L. Zhao D. Jesdale B.M. Bova C. Lapane K.L.	2022	Prevalence and treatment of neuropathic pain diagnoses among U.S. nursing home residents.	Pain	163	1370-1377	Embase	Neuropathic pain is a common condition experienced by older adults. Prevalence estimates of neuropathic pain and descriptive data of pharmacologic management among nursing home residents are unavailable. We estimated the prevalence of neuropathic pain diagnoses and described the use of pain medications among nursing home residents with possible neuropathic pain. Using the Minimum Data Set 3.0 lin…	0	0	0	0	0	0	0	0	0	0	0	0	0	0	Y	0
133	Keenan M. Keenan K. Wrotniak B. Qiao H. Emborsky M.	2022	Do Your Kids Vape?: Investigating Parent Knowledge of Adolescent e-Cigarette Use.	Pediatric Emergency Care	38	E1309-E1313	Embase	Objective This study aimed to evaluate parental knowledge of their adolescent's e-cigarette use and their awareness of negative effects. Methods Participants were English-speaking 12- to 18-year-old patients and their guardians presenting to a pediatric emergency department. Patients and guardians were invited to complete a survey detailing e-cigarette use, parental awareness, and the understandi…	0	0	0	1	0	0	0	0	0	0	0	0		1	Y	1
134	Anyaehie K.B. Duryea E. Wang J. Echebelem C. Macias D. Sunna M. Ogunkua O. Joshi G.P. Gasanova I.	2022	Multimodal opioid-sparing pain management for emergent cesarean delivery under general anesthesia: a quality improvement project.	BMC Anesthesiology	22	no pagination	Embase	Background: Opioid-sparing multimodal analgesic approach has been shown to provide effective postoperative pain relief and reduce postoperative opioid consumption and opioid-associated adverse effects. While many studies have evaluated analgesic strategies for elective cesarean delivery, few studies have investigated analgesic approaches in emergent cesarean deliveries under general anesthesia. T…	0	0	0	0	0	0	0	0	0	0	1	0		1	Y	1	1
135	Fiore V. Rastrelli E. Madeddu G. Ranieri R. De Vito A. Giuliani R. Di Mizio G. Bolcato M. De Matteis G. Ialungo A.M. Dell'Isola S. Starnini G. Babudieri S.	2022	HCV spread among female incarcerated population and treatment pathways to viral elimination in Italian prison settings: clinical perspectives and medico legal aspects.	BMC Infectious Diseases	22	no pagination	Embase	Background: Hepatitis C virus (HCV) infection is more frequent among incarcerated people than in general population. In the DAAs era, the short schedules and the low risk of adverse reactions, increased the number of HCV treatments. However, the most part of literature reports lack of incarcerated women inclusion in studies on field. Our aim is to assess the screening execution, HCV prevalence, a…	0	0	0	1	0	0	0	0	0	0	0	0		1	Y	1
136	King C.A. Eisenberg D. Pistorello J. Coryell W. Albucher R.C. Favorite T. Horwitz A. Bonar E.E. Epstein D. Zheng K.	2022	Electronic Bridge to Mental Health for College Students: A Randomized Controlled Intervention Trial.	Journal of Consulting and Clinical Psychology	90	172-183	Embase	Objective: Suicide is the second leading cause of death among college students in the United States, and the percentage of students reporting suicidal thoughts is increasing. Nevertheless, many students at risk do not seek mental health (MH) services. This randomized controlled trial (RCT) examined the efficacy of Electronic Bridge to Mental Health for College Students (eBridge) for increasing at…	0	0	0	0	0	0	0	0	0	0	0	0	0	0	Y	0
137	Llarena N.C. Krivanek K. Yao M. Kim D.D. Devarajan J. Ayad S. Chiang E.	2022	A multimodal approach to reducing post-caesarean opioid use: a quality improvement initiative.	BJOG: An International Journal of Obstetrics and Gynaecology	129	1583-1590	Embase	Objective: To evaluate the impact of a QI initiative to reduce post-caesarean opioid use. Design(s): Retrospective cohort study. Setting(s): Academic hospital in the USA. Population: Women over 18 years undergoing caesarean section. Method(s): A quality improvement (QI) initiative titled Reduced Option for Opioid Therapy (ROOT) was implemented in women undergoing caesarean section. The interventi…	0	0	0	0	0	0	0	0	0	0	0	0	0	0	Y	0
138	Salter A. Cutter G. Marrie R.A. Nichol K. Steinerman J.R. Smith K.M.J. Fox R.J.	2022	Sources of Cannabis Information and Medical Guidance for Neurologic Use: NARCOMS Survey of People Living With Multiple Sclerosis.	Neurology: Clinical Practice	12	102-112	Embase	Background and ObjectivesAs cannabis products become increasingly accessible across the United States, understanding how patients obtain medical information on cannabis and view the role of their health care provider in providing information is important.MethodsParticipants with multiple sclerosis (MS) from the North American Research Committee on Multiple Sclerosis registry completed a supplemen…	0	0	0	0	0	0	0	0	0	0	0	0		0	Y	0
139	Bond G.R. Al-Abdulmunem M. Ressler D.R. Drake R.E. Davis L.L. Meyer T. Gade D.M. Frueh B.C. Dickman R.B.	2022	Evaluation of an Employment Intervention for Veterans Transitioning from the Military.	Journal of Nervous and Mental Disease	210	321-329	Embase	Military personnel face numerous challenges transitioning from military jobs to meaningful civilian employment. The Independence Project compared an innovative employment program (National Career Coach Program) with standard employment services (Local Community Resources) in a randomized controlled trial. Study participants were transitioning veterans with self-reported service-connected disabili…	0	0	0	0	0	0	1	0	0	0	0	0		1	Y	1
140	Klimas J. Hamilton M.-A. Carney G. Cooper I.R. Croteau N.S. Dong H. Dormuth C. Maclure M. Socias M.E. Ti L. Wood E. McCracken R.	2022	Characteristics and Incidence of Opioid Analgesic Initiations to Opioid Naive Patients in a Canadian Primary Care Setting.	Canadian Journal of Addiction	13	43-50	Embase	Objective:To examine characteristics and incidence of opioid analgesic initiations to opioid naive patients in a Canadian primary care setting. Method(s):This is a population-based cross-sectional study, outlining an analysis of health administrative data recorded in a centralized medication monitoring database (PharmaNet) covering 96% of population in British Columbia, Canada. From the PharmaNet…	0	0	0	1	0	0	0	0	0	0	0	0		1	Y	1
141	Scheier E. Balla U.	2022	Ultrasound-guided distal forearm fracture reduction by pediatric emergency physicians a single center retrospective study.	Pediatric Emergency Care	38	E756-E760	Embase	Introduction: Fracture reduction under point-of-care ultrasound (POCUS) guidance facilitates measurement of residual angulation or displacement that may not be apparent on examination. Point-of-care ultrasound is without patient or staff exposure to ionizing radiation and enlists no additional staffing resources or patient transfer. Method(s): We conducted a chart review of all children who under…	0	0	0	1	0	0	0	0	0	0	0	0		1	Y	1
142	Reichman M. Bakhshaie J. Grunberg V.A. Doorley J.D. Vranceanu A.-M.	2022	What Are Orthopaedic Healthcare Professionals' Attitudes Toward Addressing Patient Psychosocial Factors? A Mixed- Methods Investigation.	Clinical Orthopaedics and Related Research	480	248-262	Embase	Background Integrating psychosocial resources into orthopaedic clinics can reduce psychological distress and opioid use after injury, enhance functional outcomes, and increase patient satisfaction with care. Establishing referral pathways for connecting orthopaedic patients with psychosocial resources requires the active collaboration and buy-in of orthopaedic healthcare professionals. Designing …	0	0	0	1	0	0	0	0	0	0	0	0		1	Y	1
143	Mierisch C. Hartman C. Quinn C. Hartman D.	2022	Screening, brief intervention, and referral to treatment (SBIRT) training reduces stigma and prepares orthopaedic providers to identify and intervene in opioid misuse: A prospective cohort study.	Current Orthopaedic Practice	33	126-133	Embase	Background: Despite the evolution of responsible opioid prescription for musculoskeletal pain, patients remain at risk for opioid problematic use, misuse, and addiction. Screening, brief intervention and referral to treatment (SBIRT) is an evidence-based practice to identify, reduce, and prevent those outcomes. This pilot study investigated the use of SBIRT practices developed to target opioid mi…	0	0	0	0	0	0	0	0	0	0	0	0	0	0	Y	0
144	Kennedy-Hendricks A. McGinty E.E. Summers A. Krenn S. Fingerhood M.I. Barry C.L.	2022	Effect of Exposure to Visual Campaigns and Narrative Vignettes on Addiction Stigma among Health Care Professionals: A Randomized Clinical Trial.	JAMA Network Open	5	no pagination	Embase	Importance: Stigma toward people with opioid use disorder (OUD) is pervasive in clinical settings, impeding delivery of high-quality care. To date, no study has evaluated the effect of different stigma-reduction messages or messengers among health care professionals. Objective(s): To evaluate the effect of OUD-related messages delivered by different messengers on stigma and attitudes toward peopl…	0	0	0	1	0	0	0	0	0	0	0	0		1	Y	1
145	Kondrad E.C. Reed A.J.	2022	Colorado Family Physicians and Medical Marijuana: Has Recreational Marijuana Changed Physician Attitudes and Behaviors?.	Journal of the American Board of Family Medicine	35	102-114	Embase	Introduction: Medical marijuana is permitted in 36 states; 15 states allow recreational marijuana use. Previous surveys showed that family physicians were concerned about the physical and mental health effects of medical marijuana use, but the impact of recreational marijuana legalization and liberalization of marijuana laws on physician attitudes is unknown. Method(s): A survey was distributed t…	0	0	0	1	0	0	0	0	0	0	0	0		1	Y	1
146	Kozub E. Uttermark A. Skoog R. Dickey W.	2022	Preventing Postoperative Opioid-Induced Respiratory Depression Through Implementation of an Enhanced Monitoring Program.	Journal for Healthcare Quality	44	E7-E14	Embase	Background: Opioid-induced respiratory depression (OIRD) is a serious complication that can lead to negative outcomes. There are known risk factors for OIRD; however, a lack of national guidelines for the prevention and early detection of OIRD exists. Method(s): An evidence-based practice study was conducted to create an enhanced monitoring (EM) program. The EM program consisted of risk stratific…	0	0	0	0	0	0	0	0	0	0	0	0	0	0	Y	0
147	Hadlandsmyth K. Conrad M. Steffensmeier K.S. Van Tiem J. Obrecht A. Cullen J.J. Vander Weg M.W.	2022	Enhancing the Biopsychosocial Approach to Perioperative Care: A Pilot Randomized Trial of the Perioperative Pain Self-management (PePS) Intervention.	Annals of Surgery	275	E8-E14	Embase	Objective: The current study aimed to pilot the PePS intervention, based on principles of cognitive behavioral therapy (CBT), to determine feasibility and preliminary efficacy for preventing chronic pain and long-term opioid use. Summary Background Data: Surgery can precipitate the development of both chronic pain and long-term opioid use. CBT can reduce distress and improve functioning among pat…	0	0	0	1	0	0	0	0	0	0	0	0		1	Y	1	1
148	Rhon D.I. Greenlee T.A. Gill N.W. Carlson A.E. Hart A.M. Larsen T.H. McLelland A. Mayhew R.J. McCafferty R.R. Koppenhaver S.L.	2022	Does Engaging Patients with Relevant Education about Long-Term Opioid Use before Spine Surgery Affect Long-term Opioid Use? A Randomized Controlled Trial.	Spine	47	5-12	Embase	Study Design.Parallel-arm randomized controlled trial.Objective.To assess the effectiveness of an enhanced video education session highlighting risks of opioid utilization on longterm opioid utilization after spine surgery.Summary of Background Data.Long-term opioid use occurs in more than half of patients undergoing spine surgery and strategies to reduce this use are needed.Methods.Patients unde…	0	0	0	0	0	0	0	0	0	0	0	0	0	0	Y	0
149	Trojan A. Breitkopf S. Pittl S. Heeren M.	2022	SwissCanOn - scientific patient registry for medicinal cannabis in oncology including ePROs - Trial in Progress.	Swiss Medical Weekly	152	50S	Embase	Introduction: Worldwide, cannabis-based medicinal products (CBMP) are becoming an increasingly popular alternative to established supportive medicinal products in cancer related symptoms including chemotherapy-induced nausea and vomiting, pain, anxiety, insomnia, anorexia, in acute and palliative care. Although there is clinical data supporting the hypothesis of cannabinoid analgesia and further …	0	0	0	0	0	0	0	0	0	1	0	0	0	1	Y	1	1
150	Mcqueen G. Siwicki K. Wilson D.	2022	A Case Study describing a Pregnancy with Extreme Supratherapeutic Pregabalin Use.	Australian and New Zealand Journal of Obstetrics and Gynaecology	62	42	Embase	Background: Pregabalin is an approved treatment for neuropathic pain syndromes, fibromyalgia, partial-onset seizures and generalised anxiety disorder. Its potential for misuse and addiction is increasingly recognised. Data on its use during pregnancy are limited, with limited knowledge regarding pregnancy outcomes. Aim(s): To describe a pregnancy with high-dose pregabalin exposure and its outcome…	0	0	0	0	0	0	0	0	0	0	1	0		1	Y	1
151	Selfridge M. Barnett T. Guarasci K. Drost A. Lundgren K. Fraser C.	2022	I JUST NEVER WANTED THEM TO FEEL UNCOMFORTABLE -BARRIERS TO PHARMACY-BASED IDENTIFICATION AND TREATMENT OF HEPATITIS C IN VICTORIA, BRITISH COLUMBIA.	Hepatology	76	S408	Embase	Background: Canada is currently on target to reach the 2030 WHO goal of HCV elimination. Continued high rates of treatment initiation are required to meet this goal. Novel models such as Tayside, Scotland pharmacy-based HCV screening and treatment have proven successful to engage people who use drugs (PWUD) in HCV therapy with a simplified, task-shifted cascade of care. This study seeks to determ…	0	0	0	1	0	0	0	0	0	0	0	0		1	Y	1
152	Nguyen V.H. Tan D.J.H. Jin M. Lee E.Y. Nerurkar S.N. Huang D. Ogawa E. Thin K.N. Teng M. Goh K.S. Le T.T. Hai H. Nguyen M.H.	2022	GLOBAL TREATMENT RATE AND BARRIERS TO DIRECT ACTING ANTIVIRAL (DAA) TREATMENT OF CHRONIC HEPATITIS C (CHC): A SYSTEMATIC REVIEW AND META-ANALYSIS OF 179 STUDIES AND 2,421,347 CHC PATIENTS.	Hepatology	76	S371-S372	Embase	Background: Data on the treatment rate with DAA for chronic hepatitis C virus (HCV) infection worldwide during the DAA era are sparse. We aimed to evaluate the treatment rate for HCV with DAA and barriers to treatment in the DAA era. Method(s): We searched PubMed, EMBASE, and Cochrane from inception to August 5, 2021, for relevant articles. Patients treated with DAA without interferon (INF) thera…	0	0	1	0	0	0	0	0	0	0	0	0		1	Y	1
153	Lacey J. Li J.	2022	Safe prescribing of medicinal cannabis in a comprehensive cancer hospital in NSW.	Asia-Pacific Journal of Clinical Oncology	18	214	Embase	Introduction:Medicinal cannabis (MC) has been prescribed using Special Access Scheme (SAS) and Authorised Prescriber Scheme (APS) for the past 5 years. It is primarily prescribed for refractory cancer and cancer related symptoms in the form of an oil with varying cannabinoid profiles. As with all new medications and therapies evaluation of practice is essential to safe and effective development a…	0	0	0	1	0	0	0	0	0	0	0	0		1	Y	1
154	Lewis P.R. Pelzl C. Benzer E. Szad S. Wang A.W. Van Gent J.-M.	2022	BOOTS and UTES: Bringing Opiates Off the Streets and Undertaking Excess Scripts.	Journal of the American College of Surgeons	235	S29	Embase	Introduction: Opioid diversion and misuse present significant problems in modern medicine, claiming over 250,000 lives since 1999, with prescription opioids as a major culprit for opiate misuse. Currently, there are no well-described, data-driven processes to educate surgeons on reducing opiate prescribing. We aimed to design and implement a novel opiate reclamation and prescription reduction pro…	0	0	0	0	0	0	0	0	0	0	0	0	0	0	Y	0
155	Gajic N. Murphy C. Ritchie S. Saunders C. Murphy D.	2022	THE USE OF CANNABIS DERIVED MEDICAL PRODUCTS IN THE TREATMENT OF CHILDREN'S CANCER: A SYSTEMATIC REVIEW.	Pediatric Blood and Cancer	69	S316	Embase	Background and Aims: Legislative change to cannabis use has prompted significant interest into the therapeutic utility of cannabisderived medical products, particularly in the field of oncology. However, much of this research has focused on adults, leaving physicians and caregivers uncertain as to the safety and efficacy of cannabinoids amongst the paediatric demographic. To this end, the aim of …	0	0	1	0	0	0	0	0	0	0	0	0		1	Y	1
156	Casey S. Sawyer S.M. Applewhite D.P. Regan S. Wakeman S.E. Yacorps G. Kehoe L.G.	2022	People Who Inhale Stimulants At Risk for COVID-19 and Other Injury.	Journal of Addiction Medicine	16	e337	Embase	Introduction: The COVID-19 pandemic disproportionately impacts people who use drugs, yet the impact of COVID-19 on people who inhale stimulants has not been well documented. The purpose of the study was to assess how COVID-19 is impacting the practices of people who smoke methamphetamine and crack cocaine to guide future harm reduction efforts. Method(s): Anonymous surveys were administered to re…	0	0	0	0	0	0	0	0	0	0	1	0		1	Y	1
157	Zoucha K. Moore C.	2022	Kratom Use in Pregnancy.	Journal of Addiction Medicine	16	e331-e332	Embase	Treatment of opioid use disorder (OUD) in pregnancy with methadone or buprenorphine (with or without naloxone) is considered standard of care and supported by American College of Obstetrics and Gynecology (ACOG) and American Society of Addiction Medicine (ASAM) (1,2). Kratom (Mitragyna speciosa) is a chemical extracted from a plant native to southeast Asia that has been shown to have opioid prope…	0	0	0	1	0	0	0	0	0	0	0	0		1	Y	1
158	Roberts K. Jordan R. Pearson B.L.	2022	In Hospital Addiction Treatment Reduces Readmissions for Patients with Related IE.	Journal of Addiction Medicine	16	e328-e329	Embase	Introduction: Drug-related infective endocarditis (IE) has increased in tandem with the opioid epidemic (Tan et al., 2020). Patients with IE are medically complex, requiring prolonged hospital stays, weeks of IVantibiotics, and often requiring heart valve replacement, with a mean cost of $250,994 per patient (Schranz et al., 2019). Patients with IE are at an increased risk of hospital readmission…	0	0	0	0	0	1	0	0	0	0	0	0		1	Y	0	1
159	Nath J.B. Chen C. Santos C.	2022	Intravenous Buprenorphine for Opioid Withdrawal: A Case Series.	Journal of Addiction Medicine	16	e298	Embase	Introduction: After sublingual (SL) formulations of buprenorphine became commercially available to treat opioid use disorder in the US in 2002, they became the standard of care for treatment of opioid withdrawal. However, in some instances SL buprenorphine is not appropriate (e.g. in the setting of intractable vomiting, respiratory compromise, or altered mental status). While observed to be safe …	0	0	0	0	0	1	0	0	0	0	0	0		1	Y	1
160	Gardner S.M. Pyles O. Smith E. Nwodim O. Farnbacher T. Brooks T. Kauffman E. Williams M.	2022	Improving Intranasal Naloxone Distribution for Harm Reduction in Emergency Departments.	Journal of Addiction Medicine	16	e296-e297	Embase	Introduction: The COVID19 pandemic has exacerbated the opioid epidemic in Ohio, with increased numbers of opioid overdoses recentl recorded. Emergency departments (EDs) commonly serve as a first point of medical contact for those with opioid overdose and those at risk for overdose. Access to addiction treatment and harm reduction resources within EDs is critical in preventing opioid overdoses and…	0	0	0	0	0	0	0	0	0	0	0	0	0	0	Y	0
161	Gainer D. Silverstein S.M. Rivera J. Daniulaityte R.	2022	Beyond Trauma-Informed Care: Insights from a Qualitative Study.	Journal of Addiction Medicine	16	e320-e321	Embase	Introduction: The impact of opioid use disorder (OUD) upon communities across the United States remains at epidemic levels, with a record number of overdose deaths recorded in 2020. As many communities have responded to this ongoing crisis with evidence-based treatment, harm reduction interventions and pharmacotherapy, recent efforts have focused on trauma-informed approaches to SUD care, taking …	0	0	0	0	0	0	0	0	0	0	1	0		1	Y	1
162	Rodriguez M.G. Syros A. Dima G. Rennick A.C. Gibstein A.R. De La Parte L. Serota D.P. Bartholomew T.	2022	Availability of Buprenorphine-Naloxone in Outpatient Pharmacies in South Florida.	Journal of Addiction Medicine	16	e320	Embase	Introduction: Medications for opioid use disorder (MOUD) have been shown to reduce mortality among people with opioid use disorder (OUD), yet patients continue to face multilevel barriers to treatment. One important element of access to MOUD is their availability in community pharmacies. Once a patient has a prescription for buprenorphinenaloxone, delays in obtaining the medication can lead to fu…	0	0	0	0	0	0	0	0	0	0	0	0	0	0	Y	0	1
163	Gazzola M.G. Oberleitner L.M. Oberleitner D.E. Marcus R. Madden L.M. Eller A. Beitel M. Barry D.T.	2022	Treatment Experience of Previously Incarcerated People In Outpatient Methadone Treatment.	Journal of Addiction Medicine	16	e346	Embase	Introduction: Drug-related overdose, particularly from opioids, is a leading cause of death among formerly incarcerated individuals [1]. Opioid use disorder (OUD) is more common among individuals experiencing incarceration than the general population and medications for opioid use disorder (MOUD) are effective at reducing opioid-related and all-cause mortality [2]. People with incarceration histo…	0	0	0	0	0	0	0	0	0	0	1	0		1	Y	1
164	Hakimi E. Chava A. Hathaway D.B. Suzuki J.	2022	P.O. Buprenorphine - An Alternative Method of Buprenorphine Initiation: A Case Report.	Journal of Addiction Medicine	16	e317	Embase	Introduction: Buprenorphine-precipitated opioid withdrawal has emerged as a major barrier to initiating buprenorphine-naloxone, a potentially life-saving treatment for persons with opioid use disorder (OUD). One recent nationwide survey suggests that at least one-in-five persons attempting to start buprenorphine within 24-hours of their last fentanyl use will experience precipitated withdrawal (1…	0	0	0	0	0	1	0	0	0	0	0	0		1	Y	1
165	Ghosh A. Kaur S. Ahuja C.K. Singh P.K. Basu D. Nehra R. Modi M.	2022	Surface Based Morphometry (SBM) in Opioid Use Disorder: A Controlled Study.	Journal of Addiction Medicine	16	e342-e343	Embase	Introduction: Research consistently indicates the association between opioid dependence and regional alteration in the brain grey matter volume in voxel-based morphometry (VBM) (Liu et al., 2009; Wang et al., 2012). However, VBM is influenced by strategies of smoothing, registration, and normalization; moreover, it cannot detect changes in cortical thickness and folding. Surface-based morphometry…	0	0	0	0	0	1	0	0	0	0	0	0		1	Y	1
166	Ali M. Breckling M.N. Tobey L. Young A. Lunsford A.K. Hudson T. Turpin J.	2022	Using Academic Detailing for Educational Outreach to Reduce Opioid Prescribing Rates.	Journal of Addiction Medicine	16	e315	Embase	Introduction: The opioid epidemic remains a significant public health problem in the US. More than 70,000 people died of an overdose in 2019; over two-thirds of these deaths involved an opioid. Overdoses involving opioids killed nearly 47,000 people in 2018. Arkansas (AR) is one of the highest opioid prescribing states with a rate of 108.1 prescriptions per 100 persons in 2017 and 102.1 in 2018, …	0	0	0	0	0	0	0	0	0	0	0	0	0	0	Y	0
167	Nidey N. Wilder C. Weber S.	2022	Advancing Patient-Centered Research and Care Through Journey Mapping: EMPOWER Project.	Journal of Addiction Medicine	16	e286-e287	Embase	Introduction: Pregnant and postpartum (perinatal) people with substance use disorders (SUD) are at increased risk of morbidity and mortality, thus access to perinatal care and substance use treatment is particularly important. Prior research has demonstrated this population is 40-60% less likely than their peers to receive recommended perinatal care and among patients who receive medication for o…	0	0	0	0	0	0	1	0	0	0	0	0	0	1	Y	1	1
168	Scarborough J.H. D'Etienne J.P. McCown J. Reamy N. Mehaffey D. Alanis N. DeMoss D.	2022	Right Treatment Right Time: ED MOUD in a Single Safety-Net Hospital System.	Journal of Addiction Medicine	16	e341-e342	Embase	Introduction: Medication for opioid use disorder (MOUD) is important for treatment and recovery from opioid use disorder (OUD). Many barriers exist to screening, initiation, and maintenance of MOUD treatment. Specifically, marginalized, underrepresented, and underserved populations, have limited access to care.(1) Low barrier access to MOUD through emergency departments (ED) is demonstrated to be…	0	0	0	0	0	0	0	0	0	0	0	0	0	0	Y	0
169	Lusk C.M. Tetrault J.M. Oldfield B.J. Stern L. Lamberti M.P. Flaherty-Hewitt M. Stahl N. Camenga D.	2022	Adolescent Addiction Medicine Tele-Consult Services within School-Based Health Centers.	Journal of Addiction Medicine	16	e284-e285	Embase	Introduction: School based health centers (SBHCs) are comprehensive primary care facilities that reduce barriers to education by providing in-school access to healthcare. Students enrolled in SBHCs can access confidential healthcare independently during school hours - making SBHCs an ideal setting to address substance use. SBHC providers report lack of time, training, and treatment access as impl…	0	0	0	0	0	0	0	1	0	0	0	0		1	Y	1
170	Gudin J.	2022	STATE-OF- THE- ART OF OPIOID THERAPY AND PROJECTIONS.	Pain Practice	22	12	Embase	The discovery of endogenous opioid peptides and receptor subtypes has allowed for the development of mu, kappa, delta and ORL-1 receptor agonists. Unlike local anesthetics that relieve pain by blocking all sensory transmission, opiates selectively modulate the perception of pain without interfering with basic sensations, such as light touch, temperature, position sense, and discrimination of shar…	0	0	0	0	0	0	0	0	0	0	0	0	0	0	Y	0
171	Rose M. Shah Y. Vachani C. Metz J. Hill-Kayser C. LaRiviere M.	2022	Association Between Family History and Established Risk Factors for Male Reproductive Cancers: Analysis of a Personalized Cancer Risk Assessment Tool.	American Journal of Clinical Oncology: Cancer Clinical Trials	45	S63	Embase	Background: Lifestyle factors commonly interact with genetics to shape cancer risk. In the male reproductive system, prostate cancer (PCa) risk is affected by screening, obesity, and carcinogen exposure (Chau et al. 2021; Goldstraw et al. 2007; Foerster et al. 2018). Conversely, PCa risk may be lessened by sexual activity (SA) (Crocetto et al. 2021). Testicular cancer (TC) risk factors include vi…	0	0	0	1	0	0	0	0	0	0	0	0		1	Y	1
172	Blomain E. Alnajjar N. Chin A. Lewis J. Kovalchuk N. Horst K.	2022	Diagnostic CT Planning for Palliative Inpatient Treatments: A Cost-savings and Clinical Analysis of a Pilot Program to Reduce the Need for CT Simulation Scans.	American Journal of Clinical Oncology: Cancer Clinical Trials	45	S55	Embase	Background: Palliative radiotherapy is the most common inpatient consult received by the department of radiation oncology at our institution. The current radiation planning process involves undergoing simulation CT scan, which is then used to generate a radiation treatment plan. However, many patients requiring inpatient palliative radiotherapy have recent diagnostic CT imaging, which we hypothes…	0	0	0	0	0	1	0	0	0	0	0	0		1	Y	1
173	Cai Q. Chen T.-C. Baig H. Starr E. Steinke D. Chen L.-C.	2022	Effectiveness of intervention-based opioid de-prescribing strategies for patients with chronic non-cancer pain in primary care settings: A systematic review and meta-analysis.	Pharmacoepidemiology and Drug Safety	31	17-18	Embase	Background: Various interventions have been implemented to deprescribe opioids in patients with chronic non-cancer pain (CNCP). Due to the complex nature and the mixture with non-interventionbased dose-tapering schedules, previous systematic reviews failed to draw explicit conclusions on the effectiveness of these interventions, particularly in primary care settings. Objective(s): This study aime…	0	0	1	0	0	0	0	0	0	0	0	0		1	Y	1
174	Bansal N. Lin C.Y. Chen L.C.	2022	Patients and healthcare professionals' perspectives on using opioids for managing chronic pain in primary care - a qualitative study in the greater Manchester area.	Pharmacoepidemiology and Drug Safety	31	14-15	Embase	Background: High-dose opioid use is a shared medicine optimisation priority in the Greater Manchester area, the region with the highest opioid utilisation in England.1 Opioids are commonly prescribed to manage the highly prevalent chronic non-cancer pain (prevalence of CNCP around 35%-51% of the population2), despite limited and conflicting evidence of effectiveness3 and increasing concerns of de…	0	0	0	0	0	0	0	0	0	0	1	0		1	Y	1
175	Harada G. Choudhury N.J. Schram A.M. Rosen E. Murciano-Goroff Y.R. Falcon C.J. Wilhelm C. Kaplanis L.A. Liu D. Chang J.C. Yang S.-R. Dhawan A. Evans P. Savin C. Grimaldi G. Shah R.H. Cocco E. Drilon A.E.	2022	Mechanisms of acquired resistance to TRK inhibitors.	Journal of Clinical Oncology	40	no pagination	Embase	Background: First-generation TRK tyrosine kinase inhibitors (TKIs) are approved in a tumor-agnostic fashion in more than 40 countries for patients with NTRK fusion-positive adult and pediatric cancers. While resistance to these agents has previously been described, the exact frequency with which major mechanisms of resistance emerges is not clearly understood. Method(s): Patients with an NTRK-fus…	0	0	0	1	0	0	0	0	0	0	0	0		1	Y	1
176	Irby M. Lesser G.J. Penzien D. Van Meter Dressler E. Rini C. Keefe F. Snavely A. Ang D. Danhauer S. Brown M. Blackwell-Young C. Boothe S. Craver K. Lawson H. Pardy M. Stanfield B. Turner J. Vitolins M. Weaver K.E.	2022	Internet-delivered management of pain among cancer treatment survivors (IMPACTS WF-1901).	Journal of Clinical Oncology	40	no pagination	Embase	Background: Pain is a common symptom among cancer patients and often is inadequately treated. Treatment guidelines recommend patients have access to behavioral interventions that educate about pain and pain management. Pain coping skills training (PCST) accomplishes these goals through teaching cognitive and behavioral coping skills shown to reduce pain. When delivered in in-person, PCST can subs…	0	0	0	0	0	0	0	0	0	0	0	0		0	Y	0	1
177	Presant C.A. Ashing K. Yeung S. Macalintal J. Gascon B. Sandoval A. Tiep B. Cianfrocca M. Salgia R. Raz D. Erhunmwunsee L. Fong Y. Rosen S.	2022	Empowering tobacco using cancer patient initiation of tobacco cessation by a personal pathway to success program during preoperative patient counseling: A feasibility study.	Cancer Research	82	no pagination	Embase	Background: Cancer patients who use tobacco often decline to participate in structured tobacco cessation programs. and personal barriers and priorities vary. To overcome barriers and improve pt engagement, we constructed a Personal Pathway to Success (PPS) program which enabled patients to choose cessation components they could effectively use. Method(s): City of Hope (COH) constructed a comprehe…	0	0	0	0	0	0	0	0	0	0	0	0	0	0	Y	0
178	Bush A.	2022	Transition to Adult Care: What adults should know about Pediatric Respiratory Diseases.	Pediatric Pulmonology	57	S22-S24	Embase	There are many reasons why Pediatric and adult Pulmonologists need to talk to each other (including that adult pulmonologists care for pregnant women with chest disease which may affect the fetus, which is not covered here). This talk will present of some of the commonalities with adult respiratory physicians and their implications. 1. Early life events are pivotal causes of later adult life dise…	0	0	0	1	0	0	0	0	0	0	0	0		1	Y	1
179	Buller D.B. Woodall W.G. Saltz R.	2022	ASSESSING AND TRAINING RECREATIONAL CANNABIS STORE PERSONNEL IN RESPONSIBLE VENDOR PRACTICES.	Alcoholism: Clinical and Experimental Research	46	39A	Embase	In the wake of a great expansion of recreational cannabis, the prevention of harms related to polysubstance use has gathered attention as well. Specific and effective prevention strategies are needed. One potential approach borrows from alcohol prevention - responsible sales and service. Regulations in all state recreational cannabis markets prohibit sales of marijuana products to customers under…	0	0	0	0	0	1	0	0	0	0	0	0		1	Y	1
180	Hartwell E.E. Xu H. Toikumo S. Gelernter J. Kranzler H.R. Kember R.L.	2022	PERFORMANCE OF AN ALCOHOL USE DISORDER POLYGENIC RISK SCORE IN ELECTRONIC HEALTH RECORD- AND DEEPLY PHENOTYPED DATASETS.	Alcoholism: Clinical and Experimental Research	46	15A	Embase	Background: Alcohol use disorder (AUD) is a highly heritable and polygenic. The growing availability of large, diverse electronic health record (EHR)-based biobanks has allowed for phenotypic and genetic data to be used in tandem to create polygenic risk scores (PRS) which represent an ever-improving approximation of the summed genetic risk for a given trait in an individual. Here, we compare the…	0	0	0	0	0	1	0	0	0	0	0	0		1	Y	1
181	Fox R. Salter A. Cutter G. Steinerman J.R. Nichol K. Smith K.	2022	Sources of CannabisInformation and Medical Guidance Among People With Multiple Sclerosis: NARCOMS Survey Results.	Neurology	98	no pagination	Embase	Objective: To evaluate how people with MS (PwMS) obtain medical information on cannabis and how PwMS view the role of their healthcare provider as an information source. Background(s): There is growing interest in cannabis use by PwMS for management of MS symptoms, particularly as cannabis products become more accessible. However, it is unclear how PwMS obtain medical guidance and product informa…	0	0	0	0	0	0	0	0	0	0	0	0	0	0	Y	0
182	Kolb N. Smith G. Barrell K. Skelly J. Chen Z.-J. Griffith K. Brell J. Echeverria C. Mooney K.	2022	Remote Monitoring and Management of Chemotherapy Induced Peripheral Neuropathy (REMOTE-CIPN): A Randomized Trial of a Novel Telemedicine Care Model.	Neurology	98	no pagination	Embase	Objective: REMOTE-CIPN is an NCI funded multi-center randomized controlled trial of a novel technology based CIPN care model intended to reduce CIPN symptoms. Background(s): CIPN is a common and disabling chemotherapy side effect frequently leading to dose reduction, pain, increased fall risk, reduced quality of life and increased health care costs. Symptoms are under reported and treatment often…	0	0	0	0	0	0	1	0	0	0	0	0		1	Y	1
183	Board A. Park Y. Denny C.H. Von Essen B.S. Miele K. D'Angelo D.V.	2022	Prevalence of Alcohol Use, Screening, and Counseling Among Postpartum Persons: Six U.S. States, 2019.	Obstetrics and Gynecology	139	84S	Embase	INTRODUCTION: The postpartum period presents an opportunity to engage patients in discussions on alcohol use and associated risks for the mother and infant. This study examined the prevalence of postpartum alcohol use, screening, and counseling. METHOD(S): We analyzed 2019 data from a telephone follow-up survey (10 months postpartum) among individuals with a recent live birth who responded to the…	0	0	0	0	0	0	0	0	0	0	0	0	0	0	Y	0
184	Canumalla S. Chwah S. Conrad D.	2022	LAPAROSCOPIC MANAGEMENT OF SIGNIFICANT OVARIAN TORSION IN THE FIRST TRIMESTER IN A COVID POSITIVE PATIENT CARRYING AN IVF PREGNANCY.	Journal of Paediatrics and Child Health	58	116	Embase	Background: A 33-year-old G0 presented at 8 weeks' gestation with sudden onset severe left sided pelvic pain. She had undergone three rounds of fertility treatment on a background polycystic ovarian syndrome. She was estimated to be 8 weeks gestation with an ultrasound confirmed intra-uterine-pregnancy (IUP). Our patient also returned a positive COVID result on arrival, but remained largely asymp…	0	0	0	1	0	0	0	0	0	0	0	0		1	Y	1
185	Gorey D. Lappin D. Murphy D. Reilly L. Mannion E. Kennedy G. Waldron D.	2022	A 'POINT PREVALENCE' PAIN STUDY OVER 2 DAYS IN THREE DIALYSIS UNITS IN THE WEST OF IRELAND.	Nephrology Dialysis Transplantation	37	i74	Embase	BACKGROUND AND AIMS: Point prevalence studies are observational studies, without intervention, and involve collecting data, in patients in multiple care units, at a specific time. It provides no information on outcomes but provides information on how common a problem is, and current management. This type of study can be an ongoing program consisting of multiple research collection days, each perf…	0	0	0	0	0	1	0	0	0	0	0	0		1	Y	1
186	Abdou W. Roberts J. Ryan J. Attaluri S. Sur R. Finneran J. Bechis S.	2022	ERECTOR SPINAE PLANE BLOCKS FOR ANALGESIA AFTER PERCUTANEOUS NEPHROLITHOTOMY: A PATHWAY TO REDUCE OPIATES.	Journal of Urology	207	e952	Embase	INTRODUCTION AND OBJECTIVE: Despite its minimally invasive nature, percutaneous nephrolithotomy (PCNL) can be associated with significant postoperative pain and opioid requirements, which may prevent timely discharge and recovery. The erector spinae plane (ESP) block, first described as a single injection for treating thoracic neuropathic pain, has been applied to retroperitoneal surgeries. We so…	0	0	0	0	0	1	0	0	0	0	0	0		1	Y	1
187	Beland L. Paduch D.	2022	ATTITUDES TOWARDS THE USE OF MEDICAL MARIJUANA AMONG HEALTH CARE WORKERS: A PILOT STUDY.	Journal of Urology	207	e524	Embase	INTRODUCTION AND OBJECTIVE: Acute and chronic pain are frequently managed by urologists with the goal of providing effective, cost-efficient, and non-addictive means of care. Non-steroidal antiinflammatories (NSAIDs), acetaminophen, and opioids are the key agents utilized in managing acute post-procedural and chronic pain. However, medical marijuana (MM) is another agent in our armamentarium and …	0	0	0	0	0	1	0	0	0	0	0	0		1	Y	1
188	Murray G. Fritch J. Soffer O.D. Taylor R. Curzon C. Raulji C.	2022	TREATING A LIMB-THREATENING ARTERIAL CLOT IN A NEWBORN WITH CATHETER-DIRECTED THROMBOLYSIS.	Pediatric Blood and Cancer	69	S140	Embase	Background: Non-catheter related arterial thromboembolism in the pediatric population is rare but carries a significant risk of organ damage and/or limb loss. Thrombolysis, systemic or catheter directed, is reserved for limb/life threatening thrombosis due to risk of bleeding especially in premature infants. Objective(s): Describe a case of a premature newborn with limbthreatening arterial clot t…	0	0	0	0	0	1	0	0	0	0	0	0		1	Y	1
189	Sreepada R. Chang A.C. Poznikoff A. Chen J. Froese N. Munk R. Gorges M.	2022	Analysis of postoperative patient outcomes following the intervention of clinician-centered dashboards.	Anesthesia and Analgesia	134	79-80	Embase	Introduction: The perioperative period is a data-rich environment, with potential for improving personal and populationlevel postoperative outcomes through digital health interventions. Data-driven performance feedback can improve professional anesthetic practice and patient-relevant outcomes [1,2]. A postoperative follow-up (POFU) registry was established at BC Children's Hospital (BCCH) to coll…	0	0	0	0	0	1	0	0	0	0	0	0		1	Y	1
190	Steinhauser W. Schielein M. Rogner D. Obermann H. Zink A. Bohner A. Volz T.	2022	Addiction in acne inversa/hidradenitis suppurativa patients-Much more common than estimated.	Experimental Dermatology	31	e25-e26	Embase	Background: Acne Inversa/ Hidradenitis Suppurativa (AI/HS) is a chronic inflammatory skin disease presenting with deep seated painful nodules and abscesses, pus secreting sinus tracts and extensive scarring. In conjunction with the involvement of the axillar, inguinal and perigenital region AI/HS represents a considerable psychosocial burden for those affected and massively restricts their qualit…	0	0	0	1	0	0	0	0	0	0	0	0		1	Y	1
191	Kondratyeva E. Kondratev S. Rybakov G.	2022	Paroxysmal sympathetic hyperactivity in patients with chronic disorders of consciousness.	Critical Care	26	no pagination	Embase	Introduction: Paroxysmal sympathetic hyperactivity (PSH) is often observed in patients with disorders of consciousness (DOC) aggravating the course of the disease and slowing down the recovery processes. The objective of the study was to investigate PSH severity and therapy approaches in DOC patients. Method(s): The study was performed in 54 DOC patients, group 1-1 (CRS-R score from 0 to 5)-16 pa…	0	0	0	0	0	0	0	0	0	0	1	0		1	Y	1
192	Sayegh N. Graf R. Fisher V. Weberpals J. Huang R.S.P. Lin D.I. Gjoerup O. Raskina K. Severson E.A. Haberberger J. Ross J.S. Alexander B.M. Levy M.A. Oxnard G.R. Agarwal N.	2022	Tumor mutational burden as a predictive biomarker for immune checkpoint inhibitor versus taxane chemotherapy benefit in metastatic castration-resistant prostate cancer: A real-world biomarker study.	Journal of Clinical Oncology	40	no pagination	Embase	Background: The most useful biomarkers for clinical decision-making identify patients likely to have improved outcomes on one treatment vs. another. To date, no study has compared the treatment class-specific outcomes of patients with metastatic castration-resistant prostate cancer (mCRPC) on Immune Checkpoint Inhibitor (ICPI) vs. taxane chemotherapy by tumor mutational burden (TMB, mutations/meg…	0	0	0	1	0	0	0	0	0	0	0	0		1	Y	1
193	Grogan N. Henry N.L.	2022	Characterizing cannabidiol use in a breast cancer population.	Cancer Research	82	no pagination	Embase	Background: Cannabidiol (CBD) is an exogenous cannabinoid found in the plant Cannabis sativa and is thought to have broad therapeutic value. It works via different receptors than DELTA 9-tetrahydrocannabinol (THC) and, as such, lacks the psychoactive effects associated with cannabis intoxication. While CBD is becoming more commonly used in preclinical and clinical research studies in patients wit…	0	0	0	0	0	1	0	0	0	0	0	0		1	Y	1
194	Caballero B. Austin A.	2022	An unusual case of hot flashes in an athlete.	Clinical Journal of Sport Medicine	32	e203-e204	Embase	History: A previously healthy 21 y/o female athlete presents with progressively worsening facial flushing and 'hot flashes'. Initially, symptoms occurred 10-12 hours after alcohol consumption. However, after alcohol cessation, the episodes occurred a few minutes after any solid or liquid intake and she felt flushed and had severe nausea with vomiting. She also experienced intermittent dizziness a…	0	0	0	1	0	0	0	0	0	0	0	0		1	Y	1
195	Silva-Pinto A. Colombatti R. Pasanisi A. Arcioni F. DeBonnett L. Soliman W. Sarkar R. Cancado R.	2022	Reduced rate of vaso-occlusive crises (VOCs) in patients (pts) with sickle cell disease (SCD) treated with crizanlizumab for 12 months: Results from a real-world, managed access program (MAP).	HemaSphere	6	11-12	Embase	Background: VOCs, the hallmark of SCD, can lead to serious complications and organ damage.1,2 The cell adhesion protein P-selectin plays a key role in the multicellular interactions that can lead to VOCs.3-5 Crizanlizumab is a first-in-class humanized monoclonal antibody that blocks P-selectin, and is approved in several regions to prevent/reduce VOCs for SCD pts aged >=16 years. Since June 2018,…	0	0	0	1	0	0	0	0	0	0	0	0		1	Y	1
196	Horng M. Manjapacha N. Magoun C. Nates J. Silas R. Turner K. Voltaire B. Botdorf J.	2022	A multidisciplinary approach to reduce opioid use in mechanically ventilated solid cancer patients.	Critical Care Medicine	50	610	Embase	INTRODUCTION/HYOPTHESIS: Continuous infusion opioids used to facilitate mechanical ventilation can lead to over-sedation and poor outcomes. Multimodal pharmacotherapy decreases use of opioid and sedative agents, but can be difficult to implement in an oncologic patient population with multiple considerations (e.g., bleed risk, antipyretic avoidance). This study utilized a multidisciplinary approa…	0	0	0	0	0	0	0	0	0	0	0	0	0	0	Y	0
197	Blank J.J. Liu Y. Yin Z. Spofford C.M. Ridolfi T.J. Ludwig K.A. Otterson M.F. Peterson C.Y.	2021	Impact of Auricular Neurostimulation in Patients Undergoing Colorectal Surgery with an Enhanced Recovery Protocol: A Pilot Randomized, Controlled Trial.	Diseases of the Colon and Rectum	64	225-233	Embase	BACKGROUND: Narcotics are the cornerstone of postoperative pain control, but the opioid epidemic and the negative physiological and psychological effects of narcotics implore physicians to utilize nonpharmacological methods of pain control. OBJECTIVE(S): This pilot study investigated a novel neurostimulation device for postoperative analgesia. We hypothesized that active neurostimulation would de…	0	0	0	0	0	1	0	0	0	0	0	0		1	Y	1
198	Li X. Wang Y. Liu J. Xiong Y. Chen S. Han J. Xie W. Wu Q.	2021	Effects of perioperative interventions for preventing postoperative delirium: A protocol for systematic review and meta-Analysis of randomized controlled trials.	Medicine (United States)	100	E26662	Embase	Background:Postoperative delirium (POD) not only increases the medical burden but also adversely affects patient prognosis. Although some cases of delirium can be avoided by early intervention, there is no clear evidence indicating whether any of these measures can effectively prevent POD in specific patient groups. Objective(s):The aim of this meta-Analysis was to compare the efficacy and safety…	0	0	1	0	0	0	0	0	0	0	0	0		1	Y	1
199	Womack J.A. Murphy T.E. Ramsey C. Bathulapalli H. Leo-Summers L. Smith A.C. Bates J. Jarad S. Gill T.M. Hsieh E. Rodriguez-Barradas M.C. Tien P.C. Yin M.T. Brandt C. Justice A.C.	2021	Brief Report: Are Serious Falls Associated with Subsequent Fragility Fractures among Veterans Living with HIV?.	Journal of Acquired Immune Deficiency Syndromes	88	192-196	Embase	Background:The extensive research on falls and fragility fractures among persons living with HIV (PWH) has not explored the association between serious falls and subsequent fragility fracture. We explored this association. Setting(s):Veterans Aging Cohort Study. Method(s):This analysis included 304,951 6-month person- intervals over a 15-year period (2001-2015) contributed by 26,373 PWH who were …	0	0	0	1	0	0	0	0	0	0	0	0		1	Y	1
200	Strickland J.C. Huhn A.S. Bergeria C.L. Strain E.C. Dunn K.E.	2021	Provider Continuity in the Prescribing of Buprenorphine/Naloxone Within Medicare Part D.	Journal of Addiction Medicine	15	325-333	Embase	Objectives:Efforts to improve buprenorphine access for opioid use disorder have focused on increasing the number of waivered providers. However, it is unknown how efforts to increase initial prescribing result in a sustained pool of prescribers. We examine the prevalence of year-to-year provider-level buprenorphine prescribing, and provider- and state-level factors associated with provider contin…	0	0	0	0	0	0	0	0	0	0	0	0	0	0	Y	0
201	Jain A. Christopher P.P. Fisher C.E. Choi C.J. Appelbaum P.S.	2021	Civil Commitment for Substance Use Disorders: A National Survey of Addiction Medicine Physicians.	Journal of Addiction Medicine	15	285-291	Embase	Background: Civil commitment (CC) for substance use disorders (SUDs) is a legal mechanism, initiated by family members, healthcare professionals, or others, that compels individuals with substance use problems into involuntary treatment. With the recent rise of US overdose deaths, more states are considering these laws. Yet little is known about physicians' perspectives regarding CC in treating p…	0	0	0	1	0	0	0	0	0	0	0	0		1	Y	1
202	Morasa S.M.H.H. Haghighi M. Ataei S. Rangchian M.	2021	An Investigation on the Guideline Adherence in Opioid Addiction Treatment and the Causes of Nonadherences.	Addictive Disorders and their Treatment	20	360-370	Embase	Objectives: This study was aimed to evaluate the level of adherence to the World Health Organization and American Society of Addiction Medicine guidelines regarding opioids addiction medications and to identify the causes of nonadherence, in Hamadan. Material(s) and Method(s): The patients' records were used to obtain data on the patients' demographics and treatment process. The adherence to the …	0	0	0	0	0	0	0	0	0	0	0	0		0	Y	0
203	Koebach A. Carleial S. Elbert T. Schmitt S. Robjant K.	2021	Treating Trauma and Aggression With Narrative Exposure Therapy in Former Child and Adult Soldiers: A Randomized Controlled Trial in Eastern DR Congo.	Journal of Consulting and Clinical Psychology	89	143-155	Embase	Objective: Individuals who return from armed groups present with a history of traumatic events including perpetration. Subsequent severe mental stress and heightened levels of reactive and appetitive aggression may persist and if left untreated, frequently impede peacebuilding and societal stability. In this study, we tested a revised adaptation of Narrative Exposure Therapy (NET; Schauer et al.,…	0	0	0	0	0	0	1	0	0	0	0	0		1	Y	1
204	Zarinfar N. Ghaznavi-Rad E. Mahmoodiyeh B. Reyhani A.	2021	Comparison of three interventional approaches to prevent ventilator-associated pneumonia in intensive care units (ICUs): A clinical trial study.	Qatar Medical Journal	2021	no pagination	Embase	Background: Ventilator-associated pneumonia (VAP) is an infectious pulmonary disease that develops after 48 hours of ventilation. To date, several methods have been proposed to reduce VAP occurrence, such as the VAP prevention bundle, which involves raising the head of the bed, reducing sedation, avoiding deep vein thrombosis, and preventing peptic ulcer in the gastrointestinal system. The purpos…	0	0	0	0	0	0	1	0	0	0	0	0		1	Y	1
205	Jedrzejewska A. Slusarska B.J. Szadowska-Szlachetka Z. Rudnicka-Drozak E. Panasiuk L.	2021	Use of complementary and alternative medicine in patients with cancer and their relationship with health behaviours - cross-sectional study.	Annals of Agricultural and Environmental Medicine	28	475-482	Embase	Introduction and objective. Although the use of complementary and alternative medicine (CAM) is common with Polish cancer patients, little is known about cancer patients' methods of using CAM and how it correlates with their health behaviour. The aim of the study was to determine the scope of application of complementary and alternative medicine methods among patients treated by oncology and to c…	0	0	0	0	0	1	0	0	0	0	0	0		1	Y	1
206	Bailey F.A. Williams B.R. Goode P.S. Kennedy R.E. Redden D.T. Kvale E. Bakitas M. Dionne-Odom J.N. Burgio K.L.	2021	Comparison of Two Methods for Implementing Comfort Care Order Sets in the Inpatient Setting: a Cluster Randomized Trial.	Journal of General Internal Medicine	36	1928-1936	Embase	Background: There is an ongoing need for interventions to improve quality of end-of-life care for patients in inpatient settings. Objective(s): To compare two methods for implementing a Comfort Care Education Intervention for Palliative Care Consultation Teams (PCCT) in Veterans Affairs Medical Centers (VAMCs). Design(s): Cluster randomized implementation trial conducted March 2015-April 2019. PC…	0	0	0	0	0	1	0	0	0	0	0	0		1	Y	1
207	Kearns N.T. Contractor A.A. Weiss N.H. Blumenthal H.	2021	Coping strategy utilization among posttraumatic stress disorder symptom severity and substance use co-occurrence typologies: A latent class analysis.	Psychological trauma : theory, research, practice and policy	13	929-939	Embase	OBJECTIVE: There is a lack of research on primary prevention of posttraumatic stress disorder (PTSD) symptoms and substance use among trauma-exposed populations. To guide the development of more effective prevention efforts, the current study sought to identify underlying coping mechanisms that impact PTSD-substance use co-occurrence. METHOD(S): A person-centered analytic approach (latent class a…	0	0	0	0	0	0	0	0	0	0	0	0	0	0	Y	0
208	Moore D.J. Goyal D. Rodriguez L.	2021	Experiences of Opioid Use Disorder Patients Receiving Buprenorphine Through a Telehealth Program.	Journal of addictions nursing	32	205-210	Embase	BACKGROUND: Opioid use disorder (OUD) continues to be a growing and major public health issue in the United States. In an effort to increase OUD treatment access, medication-assisted treatment with buprenorphine via telehealth is emerging as the leading treatment option. OBJECTIVE(S): This study sought to describe the experiences of adults with OUD receiving medication-assisted treatment buprenor…	0	0	0	0	0	0	0	0	0	0	0	0	0	0	Y	0
209	Balmumcu A. Unsal Atan S.	2021	Smoking Cessation Programs for Pregnant Women: Utilizing WhatsApp Text Messaging.	Journal of addictions nursing	32	188-196	Embase	OBJECTIVE: This study aimed to develop a Transtheoretical-Model-based and WhatsApp-text-message-supported smoking cessation program for pregnant women and to evaluate its effectiveness. METHOD(S): This study is a pretest-posttest designed, randomized controlled and quasi-experimental intervention research. The study was conducted on 50 pregnant women, 25 of them in the intervention group and 25 o…	0	0	0	0	0	0	0	0	0	0	0	0	0	0	Y	0
210	Auerbach S.L. Agbemenu K. Ely G.E. Lorenz R.	2021	A Review of Unintended Pregnancy in Opioid-Using Women: Implications for Nursing.	Journal of addictions nursing	32	107-114	Embase	BACKGROUND: Opioid use among reproductive-age women has greatly increased, resulting in high rates of opioid-exposed pregnancies, which are associated with negative outcomes, such as neonatal abstinence syndrome. Prevention of unintended pregnancy among opioid users is a critical pathway to reducing opioid-exposed pregnancies; however, little is known about pregnancy intention in this group. This…	0	0	1	0	0	0	0	0	0	0	0	0		1	Y	1
211	Sussman A.L. Crawford J.N. Brakey H.R. Alkhafaji R.S. Myers O.B. Jacobsohn V. Bhatt S. Salvador J.	2021	Use of a benchmark tracking assessment to support expansion of buprenorphine for treatment of opioid use disorder in primary care.	Journal of the American Board of Family Medicine	36	1216-1220	Embase	Introduction: Barriers to the expansion of opioid use disorder (OUD) treatment in primary care using buprenorphine are well documented. Providers require support along a continuum. A systematic tracking framework to enhance provider progress along this continuum is lacking. Method(s): We developed a benchmark tracking assessment (BTA) as part of data collection in a 5-year study to examine the im…	0	0	0	0	0	0	0	0	0	0	0	0	0	0	Y	0
212	Weintraub E. Seneviratne C. Anane J. Coble K. Magidson J. Kattakuzhy S. Greenblatt A. Welsh C. Pappas A. Ross T.L. Belcher A.M.	2021	Mobile Telemedicine for Buprenorphine Treatment in Rural Populations with Opioid Use Disorder.	JAMA Network Open	4	no pagination	Embase	Importance: The demand for medications for opioid use disorder (MOUD) in rural US counties far outweighs their availability. Novel approaches to extend treatment capacity include telemedicine (TM) and mobile treatment on demand; however, their combined use has not been reported or evaluated. Objective(s): To evaluate the use of a TM mobile treatment unit (TM-MTU) to improve access to MOUD for ind…	0	0	0	0	0	0	0	0	0	0	0	0	0	0	Y	0
213	Bardwell G. Fleming T. McNeil R. Boyd J.	2021	Women's multiple uses of an overdose prevention technology to mitigate risks and harms within a supportive housing environment: a qualitative study.	BMC Women's Health	21	no pagination	Embase	Background: North America is amidst an opioid overdose epidemic. In many settings, particularly Canada, the majority of overdose deaths occur indoors and impact structurally vulnerable people who use drugs alone, making targeted housing-based interventions a priority. Mobile applications have been developed that allow individuals to solicit help to prevent overdose death. We examine the experienc…	0	0	0	0	0	0	0	0	0	0	1	0		1	Y	1
214	Magula L. Jordaan G.P. Theron A.	2021	Successful Maintenance:? Electroconvulsive Therapy in a Patient with a Cardiac Rhythm Management Device at a Tertiary Hospital in South Africa.	GeroPsych: The Journal of Gerontopsychology and Geriatric Psychiatry	34	147-153	Embase	This article presents a challenging case of a 64-year-old female with treatment-resistant major depressive disorder with psychotic features and complex medical conditions, including the presence of a cardiac rhythm management device (CRMD). Despite all the complexities, she has received maintenance electroconvulsive therapy (M-ECT) over the past 4 years (56 episodes to date). Her anesthetic plan …	0	0	0	0	0	1	0	0	0	0	0	0		1	Y	1
215	Nguyen N. McQuoid J. Neilands T.B. Dermody S.S. Holmes L.M. Ling P.M. Thrul J.	2021	Same-day use of cigarettes, alcohol, and cannabis among sexual minority and heterosexual young adult smokers.	Psychology of Addictive Behaviors	35	215-223	Embase	Objective: Sexual minority (SM) young adults have higher rates of substance use than heterosexuals, but little is known about daily use of multiple substances, which confer numerous health risks for this population. Using daily diary data from a smartphone-based study, we examined the associations between sexual identity (i.e., SM vs. heterosexual) and patterns of same-day multiple substance use …	0	0	0	1	0	0	0	0	0	0	0	0		1	Y	1
216	Pedersen E.R. Tucker J.S. Davis J.P. Dunbar M.S. Seelam R. Rodriguez A. D'Amico E.J.	2021	Tobacco/nicotine and marijuana co-use motives in young adults: Associations with substance use behaviors one year later.	Psychology of Addictive Behaviors	35	133-147	Embase	Co-administration of tobacco/nicotine and marijuana (e.g., using both products on the same occasion by mixing them in the same delivery device) is a risky, yet common, form of co-use among young adults. Understanding motivations for co-administration co-use, and how these are associated with subsequent use and related problems, is needed to inform policy, prevention, and intervention efforts. We …	0	0	0	0	0	0	0	0	0	0	1	0		1	Y	1
217	Yeap S.S. Abu Amin S.R. Baharuddin H. Koh K.C. Lee J.K. Lee V.K.M. Mohamad Yahaya N.H. Tai C.C. Tan M.P.	2021	A Malaysian Delphi consensus on managing knee osteoarthritis.	BMC Musculoskeletal Disorders	22	no pagination	Embase	Background: The 2013 Malaysian Clinical Practice Guidelines on the Management of Osteoarthritis (OA) recommend a linear step-up approach to manage knee OA. However, patients with knee OA often require a multimodal approach to address OA-related pain symptoms and functional limitations. This consensus aimed to provide doctors with an updated set of evidence-based, clinical experience-guided recomm…	0	0	0	1	0	0	0	0	0	0	0	0		1	Y	1
218	Desalu J.M. Goodhines P.A. Park A.	2021	Vicarious racial discrimination, racial identity, and alcohol-related outcomes among Black young adults: An experimental approach.	Psychology of Addictive Behaviors	35	283-294	Embase	Objective: Racial discrimination is a known risk factor for alcohol-related outcomes among young Black American adults. However, vicarious racial discrimination's associations with alcohol-related outcomes and the role of racial identity in these associations remain unknown. This within-subject experiment study tested whether associations of vicarious racial discrimination with alcohol craving an…	0	0	0	0	0	0	0	0	0	0	0	0		0	Y	0	1
219	Litt M.D. Kadden R.M. Tennen H. Dunn H.K.	2021	Momentary coping and marijuana use in treated adults: Exploring mechanisms of treatment.	Journal of Consulting and Clinical Psychology	89	264-276	Embase	Objective: This study was designed to test the hypothesis that an Individualized Assessment and Treatment Program (IATP) for cannabis use disorder (CUD) that utilized experience sampling (ES) data to individualize treatment would be more effective at eliciting adaptive coping responses in high-risk situations than a more conventional cognitive-behavioral treatment. It was further expected that in…	0	0	0	0	0	0	0	0	0	0	0	0	0	0	Y	0
220	Gray B.M. Vandergrift J.L. Weng W. Lipner R.S. Barnett M.L.	2021	Clinical Knowledge and Trends in Physicians' Prescribing of Opioids for New Onset Back Pain, 2009-2017.	JAMA Network Open	4	no pagination	Embase	Importance: Opioid musculoskeletal pain overprescribing was widespread in the mid-2000s. The degree to which prescribing changed as awareness of the danger grew among physicians with different levels of clinical knowledge remains unstudied. Objective(s): To compare the association of clinical knowledge with opioid prescribing from 2009 to 2011 when prescribing peaked nationally with 2015 to 2017 …	0	0	1	0	0	0	0	0	0	0	0	0		1	Y	1
221	Schauer S.G. Ng P.C. April M.D. Hill G.J. Arana A.A. Bebarta V.S.	2021	Pediatric Prehospital Intraosseous Access during Combat Operations in Iraq and Afghanistan.	Pediatric Emergency Care	37	E21-E24	Embase	Background Vascular access in critically ill pediatric patients can be challenging with delays potentially leading to worse outcomes. Intraosseous (IO) access has a low rate of complications and can be utilized to administer lifesaving medications. Combat medics are trained to treat adults but may also be required to treat children in the deployed setting. Vascular access in children can be chall…	0	0	0	1	0	0	0	0	0	0	0	0		1	Y	1
222	Walukevich-Dienst K. Lewis E.M. Neighbors C. Green J.C. Buckner J.D.	2021	Online personalized feedback intervention reduces cannabis-related problems among college students with high problem distress.	Experimental and Clinical Psychopharmacology	29	14-22	Embase	Despite experiencing problems related to using cannabis, very few undergraduate cannabis users are interested in treatment for cannabis-related problems or benefit from cannabis-focused online personalized feedback interventions (PFIs). Thus, it may be important to determine whether individuals perceive their problems as distressing, as only those who are distressed by their problems may be motiv…	0	0	0	0	0	0	0	0	0	0	0	0	0	0	Y	0
223	Lu M. Blaine K.P. Cullinane A. Hall C. Dulau-Florea A. Sun J. Chenwi H.F. Graninger G.M. Harper B. Thompson K. Krack J. Barnett C.F. Brusca S.B. Elinoff J.M. Solomon M.A.	2021	Pulmonary arterial hypertension patients display normal kinetics of clot formation using thrombelastography.	Pulmonary Circulation	11	no pagination	Embase	Pulmonary arterial hypertension is characterized by endothelial dysfunction and microthrombi formation. The role of anticoagulation remains controversial, with studies demonstrating inconsistent effects on pulmonary arterial hypertension mortality. Clinical anticoagulation practices are currently heterogeneous, reflecting physician preference. This study uses thrombelastography and hematology mar…	0	0	0	1	0	0	0	0	0	0	0	0		1	Y	1
224	Teeters J.B. King S.A. Hubbard S.M.	2021	A mobile phone-based brief intervention with personalized feedback and interactive text messaging is associated with changes in driving after cannabis use cognitions in a proof-of-concept pilot trial.	Experimental and Clinical Psychopharmacology	29	203-209	Embase	Driving after cannabis use (DACU) is a significant public health concern and represents one of the riskiest cannabis-related behaviors. Though years of research has demonstrated that cannabis use impairs driving ability, many college students report believing that cannabis use does not impair their driving abilities. This perception of low danger may contribute to a permissive attitude toward DAC…	0	0	0	0	0	0	0	0	0	0	0	0	0	0	Y	0
225	Kiu D.K.L. Lee Z.F.D. Voon P.J.	2021	Exploration of Patient-Related Barriers to Effective Cancer Pain Management in a Diverse Multicultural Developing Country.	Journal of Pain and Symptom Management	62	75-80	Embase	Context: Cancer pain prevalence is high despite well-established international guidelines on pain management and improved accessibility to treatment. Inadequate cancer pain management can be attributed to barriers related to patients, health care professionals, and health care system. Objective(s): To identify patient-related barriers to effective cancer pain management in a diverse multicultural…	0	0	0	0	0	0	0	0	0	0	1	0		1	Y	1
226	Harper L.M.	2021	Telehealth Approaches to Improve Opioid Use Care in Pregnancy.	Clinical Obstetrics and Gynecology	64	352-365	Embase	Although pharmacotherapy is the mainstay of treatment for opioid use disorder, the US faces a shortage of qualified pharmacotherapy providers, even in high-need areas. Telemedicine is a promising method of increasing the availability of opioid use disorder treatments, but several barriers must first be addressed before implementation. This article presents a case study of using telemedicine to pr…	0	0	0	0	0	0	0	0	0	0	0	0	0	0	Y	0
227	Hughto J.M.W. Quinn E.K. Dunbar M.S. Rose A.J. Shireman T.I. Jasuja G.K.	2021	Prevalence and Co-occurrence of Alcohol, Nicotine, and Other Substance Use Disorder Diagnoses among US Transgender and Cisgender Adults.	JAMA Network Open	4	no pagination	Embase	Importance: Substance use disorders are a major source of morbidity and mortality in the United States. National data comparing the prevalence of substance use disorder diagnoses (SUDDs) among transgender and cisgender individuals are lacking in the United States. Objective(s): To investigate the prevalence of SUDDs among transgender and cisgender adults and to identify within-group and between-g…	0	0	0	1	0	0	0	0	0	0	0	0		1	Y	1
228	Sebanayagam V. Chakur N. Baffoe N.A. Reed B. Weinberger J. Twardy B.S. Veltman J.	2021	Adding a Physical Therapist to the Health Care Team in an HIV Clinic Increases Physical Therapy Referrals and Reduces Opioid Prescriptions Provided for Chronic Musculoskeletal Pain in Patients Living with HIV.	Open Forum Infectious Diseases	8	no pagination	Embase	Background: Musculoskeletal (MSK) pain is common in people living with HIV (PLWH). Health care providers sometimes prescribe opioids to control pain, which may lead to opioid misuse. An interdisciplinary approach that includes physical therapy has been successful in managing MSK pain in various health care settings. Therefore, we sought to find the impact of recruiting a physical therapist (PT) o…	0	0	0	0	0	1	0	0	0	0	0	0		1	Y	1
229	Imai H. Fumita S. Harada T. Noriyuki T. Gamoh M. Okamoto M. Akashi Y. Kizawa Y. Tokoro A.	2021	Opioid-induced constipation in patients with cancer pain in Japan (OIC-J study): A post hoc subgroup analysis of patients with lung cancer.	Japanese Journal of Clinical Oncology	51	444-450	Embase	Objective: To evaluate the opioid-induced constipation burden in the subgroup of patients with lung cancer who participated in the observational Opioid-Induced Constipation in Patients with Cancer Pain in Japan (OIC-J) study. Method(s): The prospective, observational study, OIC-J, included 212 patients with various tumour types, 33% of whom had lung cancer. The incidence of opioid-induced constip…	0	0	0	1	0	0	0	0	0	0	0	0		1	Y	1
230	Gordon-Williams R. Trigo A. Bassett P. Williams A. Cone S. Lees M. Brandner B.	2021	An interactive pain application (MServ) improves postoperative pain management.	Pain Research and Management	2021	no pagination	Embase	Background. Most patients have moderate or severe pain after surgery. Opioids are the cornerstone of treating severe pain after surgery but cause problems when continued long after discharge. We investigated the efficacy of multifunction pain management software (MServ) in improving postoperative pain control and reducing opioid prescription at discharge. Methods. We recruited 234 patients to a p…	0	0	0	0	0	0	0	0	0	0	0	0		0	Y	0	1
231	Wiercigroch D. Hoyeck P. Sheikh H. Hulme J.	2021	A qualitative examination of the current management of opioid use disorder and barriers to prescribing buprenorphine in a Canadian emergency department.	BMC Emergency Medicine	21	no pagination	Embase	Background: Emergency departments (EDs) across Canada are increasingly prescribing buprenorphine for opioid use disorder (OUD). The objective of this study was to identify the current knowledge, attitudes, and behaviours of ED physicians on the management of OUD in the ED, including barriers and facilitators to prescribing buprenorphine. Method(s): We purposefully selected emergency physicians fr…	0	0	0	0	0	0	0	0	0	0	1	0		1	Y	1
232	Ginley M.K. Pfund R.A. Rash C.J. Zajac K.	2021	Long-term efficacy of contingency management treatment based on objective indicators of abstinence from illicit substance use up to 1 year following treatment: A meta-analysis.	Journal of Consulting and Clinical Psychology	89	58-71	Embase	Objective: Contingency management (CM) is often criticized for limited long-term impact. This meta-analysis focused on objective indices of drug use (i.e., urine toxicology) to examine the effects of CM on illicit substance use up to 1 year following treatment. Method(s): Analyses included randomized trials (k = 23) of CM for stimulant, opioid, or polysubstance use disorders that reported outcome…	0	0	1	0	0	0	0	0	0	0	0	0		1	Y	1
233	Hunter S.B. Dopp A.R. Ober A.J. Uscher-Pines L.	2021	Clinician perspectives on methadone service delivery and the use of telemedicine during the COVID-19 pandemic: A qualitative study.	Journal of Substance Abuse Treatment	124	no pagination	Embase	Objectives: During the COVID-19 pandemic, opioid treatment programs (OTPs) in the U.S. were granted new flexibility in methadone dispensing and the use of telemedicine. To explore the impact of the pandemic and accompanying policy changes on service delivery, we asked OTP clinicians about changes in care patterns and perceptions of impacts on access and quality. Method(s): In May-June 2020, we co…	0	0	0	0	0	0	0	0	0	0	1	0		1	Y	1
234	Gunasingha R.M.K.D. Niloy I.L. Wetstein B.B. Learn P.A. Turza L.C.	2021	Keeping tabs: Reducing postoperative opioid prescriptions for patients after breast surgical procedures.	Surgery (United States)	169	1316-1322	Embase	Background: As the opioid crisis continues, it is critical that health care providers ensure they are not overprescribing opioid medications. At our institution (Walter Reed National Military Medical Center, Bethesda, MD), postoperative patients after breast surgeries are discharged with variable amounts of opioid medications. However, many patients report minimal opioid use. The objectives of th…	0	0	0	0	0	0	0	0	0	0	0	0	0	0	Y	0
235	Elhage S.A. Thielen O.N. Huber A.T. Otero J. Suddreth C.E. Monjimbo G.A. Prasad T. Gersin K.S. Augenstein V.A. Colavita P.D. Heniford B.T.	2021	Preoperative patient opioid education, standardization of prescriptions, and their impact on overall patient satisfaction.	Surgery (United States)	169	655-659	Embase	Background: The opioid epidemic has reached a crisis level in America, and many institutions are implementing new guidelines to decrease opioid prescriptions. Although these may positively impact opioid addiction, its influence on patient satisfaction is inadequately described. The aim of the study was to evaluate the effect of standardized patient education and postoperative opioid regimens on p…	0	0	0	0	0	0	0	0	0	0	0	0	0	0	Y	0
236	Hanley A.W. Gililland J. Garland E.L.	2021	To be mindful of the breath or pain: Comparing two brief preoperative mindfulness techniques for total joint arthroplasty patients.	Journal of consulting and clinical psychology	89	590-600	Embase	OBJECTIVE: Total joint arthroplasty (TJA) often reduces pain and improves function, but it is also a risk factor for the development of chronic pain and postoperative opioid use. To protect against these untoward postsurgical outcomes, TJA patients need better, non-pharmacological pain management strategies. This study compared two, promising, mindfulness-based pain management techniques. METHOD(…	0	0	0	0	0	0	1	0	0	0	0	0		1	Y	1
237	Lien I.C. Seaton R. Szpytman A. Chou J. Webber V. Waineo E. Levine D.	2021	Eight-hour medication-assisted treatment waiver training for opioid use disorder: integration into medical school curriculum.	Medical education online	26	1847755	Embase	Background: The opioid epidemic is a growing problem in the USA. Use of medication-assisted treatment (MAT) has been effective in treating patients with opioid use disorders (OUD) and maintaining sobriety; however, there is a significant shortage of physicians formally trained in MAT. Objective(s): Wayne State University School of Medicine integrated the 8-hour MAT waiver training into its Intern…	0	0	0	0	0	1	0	0	0	0	0	0		1	Y	1	1
238	Besse B. Baik C. Springfeld C. Hervieu A. Moreno V. Bazhenova L. Lin J.J. Camidge D.R. Solomon B. Velcheti V. Van Der Wekken A.J. Felip E. Uprety D. Trone D. Stopatschinskaja S. Cho B.C. Drilon A.	2021	Repotrectinib in patients with NTRK fusion-positive advanced solid tumors: update from the registrational phase 2 TRIDENT-1 trial.	Molecular Cancer Therapeutics	20	no pagination	Embase	Background: NTRK fusions drive a broad range of solid tumors. Two FDA approved TRK tyrosine kinase inhibitors (TKIs) have demonstrated efficacy in patients (pts) with NTRK fusion+ advanced solid tumors; however, emergent TRK solvent front (SF) and gatekeeper resistance mutations occur. Repotrectinib is a next-generation ROS1/TRK TKI with potency against wildtype and mutant forms of ROS1 and TRK. …	0	0	0	0	0	1	0	0	0	0	0	0		1	Y	1
239	Gandhi A.A.G. Khan Y.Y.K. Nguyen B.B.N.	2021	Patterns of use of cannabis in WA cancer patients: A survey.	Asia-Pacific Journal of Clinical Oncology	17	122	Embase	Patients with a cancer diagnosis experience multiple symptoms related to cancer itself or treatments. These symptoms such as nausea, vomiting, pain and anorexia significantly impact the quality of life and are felt by more than 90% of patients. In 2016, the Australian government amended the Narcotic Drugs Act 1967 for the use of medicinal cannabis. Since then, the interest in its use has risen. D…	0	0	0	0	0	1	0	0	0	0	0	0		1	Y	1
240	Chapman K.R. An L. Bosnic-Anticevich S. Campomanes M.C. Espinosa J. Jain P. Lavoie K.L. Li J. Butta A.K.	2021	Treatment perceptions and clinical trial eligibility of patients with asthma in real-world settings-the apparent study.	Allergy: European Journal of Allergy and Clinical Immunology	76	584-586	Embase	Background: Recent recommendations by the Global Initiative for Asthma (GINA) for as-needed inhaled corticosteroid (ICS)/formoterol for mild asthma represents a departure from the long-standing approach of using a short-acting beta2-agonist as a reliever, and broadens use of as-needed ICS/formoterol to a wider spectrum of patients. The aims of the Asthma Patients' and Physicians' Perspectives on …	0	0	0	1	0	0	0	0	0	0	0	0		1	Y	1
241	Mendez D. Abrams M.P.	2021	Perceptions of opioid addiction and mat in a Spanish speaking latinx population.	Journal of Addiction Medicine	15	E44	Embase	Introduction: Stigma around substance use disorders is a major barrier to identifying and treating patients with addiction. Additionally, cultural and social factors could also contribute to a community's bias and/or perception of opioid addiction and treatments for opioid addiction. The opioid epidemic is a crisis that has been identified as affecting many populations in the United States. Based…	0	0	0	0	0	0	0	0	0	0	1	0		1	Y	1
242	Hargrave N. South A.M. Fanucchi L.	2021	Extended-release buprenorphine for patients with opioid use disorder at hospital discharge.	Journal of Addiction Medicine	15	E22	Embase	Case Presentation: AS is 36-year-old woman with methamphetamine and opioid use disorder (OUD) hospitalized with endocarditis who is evaluated by the Addiction Consult Service (ACS), and started on sublingual Buprenorphine/ naloxone (Bup/nx) for treatment of OUD. Urine drug screens continue to be inappropriately positive for methamphetamine inpatient. Extended- Release Buprenorphine (Bup-XR) is di…	0	0	0	0	0	1	0	0	0	0	0	0		1	Y	1
243	Gupta A. Kindig M. Williams J.R.	2021	Local wound infiltration with liposomal bupivacaine decreases post-cesarean pain scores.	Journal of Addiction Medicine	15	E34-E35	Embase	Introduction: Surgical patients are routinely prescribed opioid analgesics that are strongly associated with drug overdose deaths. Liposomal bupivacaine is a long-acting local anesthetic that received FDA approval in 2011 for local surgical site infiltration to promote post-operative analgesia. This anesthetic has demonstrated an improvement in post-operative pain control in various surgical real…	0	0	0	0	0	1	0	0	0	0	0	0		1	Y	1
244	Letcher A. Cuadrado H.M. Harbove S. Taveras Y.J.	2021	Developing capacity for low barrier access through community partnerships during COVID-19.	Journal of Addiction Medicine	15	E13-E14	Embase	Introduction: Social distancing, a critical dimension of the public health approach to slow the spread of COVID-19, has disproportionate impact on people experiencing homelessness who depend on community institutions for basic needs during the day. People experiencing homelessness have higher morbidity and mortality from chronic illnesses including addiction, and higher risk of opioid overdose th…	0	0	0	0	0	0	1	0	0	0	0	0	0	1	Y	1	1
245	Gayle B. Greenblatt A.D. Baek D. Rosenthal E.S. Kattakuzhy S.	2021	Knowledge of and attitudes towards OUD in internal and family medicine residents.	Journal of Addiction Medicine	15	E33-E34	Embase	Introduction: Of the 2 million individuals in the United States diagnosed with Opioid Use Disorder (OUD), the vast majority are unable to access evidencebased care, in part due to the lack of providers trained to prescribe medication for OUD. Graduate medical education, particularly programs educating frontline primary care providers, may be an ideal setting to educate physicians in OUD care, esp…	0	0	0	0	0	0	0	0	0	0	1	0		1	Y	1
246	Hartman D.W.	2021	Bridge over troubledwaters from ed to outpatient treatment: path to recovery.	Journal of Addiction Medicine	15	E6-E7	Embase	Background: The fatal impact of the opioid use disorder (OUD) compels the medical field to identify touchpoints for screening and treatment at every opportune setting. An Emergency Department Chair realized the potential role the ED could assume by identifying OUD patients appropriate for buprenorphine initiation and providing a medical bridge to treatment. Teaming included the ED Chair, peer rec…	0	0	0	0	0	0	0	0	0	0	0	0	0	0	Y	0
247	Abdel-Sattar M. Cook S. Wheeler A. Mullen W. Maiese B.A. Heidbreder C. Santoro W.	2021	Impact of COVID-19 on OUD management and moudaccess in the us.	Journal of Addiction Medicine	15	E28	Embase	Background: Blinded research was conducted with providers and payers to identify access barriers to care during the COVID-19 pandemic for patients with opioid use disorder (OUD). Objective(s): The objectives of this study were to understand the impact of the COVID-19 pandemic on the management of patients diagnosed with OUD in the US from the provider and payer perspectives, in addition to gainin…	0	0	0	0	0	0	0	0	0	0	1	0		1	Y	1
248	Ellis M.S. Kasper Z.A. Cicero T.J.	2021	Results from the naloxone awareness and perceptions in opioid populations (NAPOP) study.	Journal of Addiction Medicine	15	E51	Embase	Purpose: Naloxone is a potent opioid antagonist used to reverse an opioid overdose.(1) Although those with opioid use disorder (OUD) are at elevated risk for overdose, Centers for Disease Control and Prevention prescribing guidelines identify other overdose risk factors within the therapeutic sphere.(2) suggesting that naloxone may be beneficial to different opioid populations.(3) This study comp…	0	0	0	0	0	0	0	0	0	0	0	0	0	0	Y	0
249	Day N. Wass M. Smith K.	2021	Immediate access to opioid agonist treatment-Alberta's virtual opioid dependency program.	Journal of Addiction Medicine	15	E26	Embase	Introduction: Long wait times for treatment and in-person attendance for first doses have been identified as barriers to Opioid Agonist Treatment (OAT) initiation and retention. In April of 2017 the Alberta Health Services (AHS) Virtual Opioid Dependency Program (VODP) established a virtual care pathway to enable low barrier access to OAT for clients using videoconference, telephone and texting. …	0	0	0	0	0	0	0	0	0	0	0	0	0	0	Y	0
250	Wright J. Ahluwalia A. Wozny D. Lam H. Spinosa M. Peyton A.	2021	A multi-specialty approach to foreign body ingestion.	American Journal of Gastroenterology	116	S949	Embase	Introduction: Intentional foreign body ingestion represents a challenge to treat for emergency room physicians, endoscopists, and psychiatrists alike. Time from ingestion and composition of the ingested object are often unclear on initial presentation, making it difficult for endoscopists to determine the optimal timing for attempting procedural removal. Fortunately, over 80 percent of these inge…	0	0	0	0	0	1	0	0	0	0	0	0		1	Y	1
251	Abushamma S. Chen L.-S. Chen J. Smock N. Chen C.-H.	2021	Smoking cessation care in a tertiary center's gastroenterology (GI) clinics-success using an electronic health record (EHR) point of care cessation support module.	American Journal of Gastroenterology	116	S609-S610	Embase	Introduction: Smoking is a major risk factor for multiple GI cancers and adversely affects gallstones, pancreatitis, peptic ulcer and Crohn's disease. However, diagnosing and treating tobacco use disorder is infrequently practiced in GI clinics. We aim to evaluate whether use of an EHR-assisted point of care model increases reach of tobacco treatment in our GI clinics. Method(s): Using a pre/post…	0	0	0	1	0	0	0	0	0	0	0	0		1	Y	1	1
252	Roberts A. Fonseca A. Colon S. Vidal G. Rios M. Farias A. Behnam-Terneus M. Felipez L. Reeves-Garcia J.	2021	Improving the management of acute pancreatitis in keeping with the most updated naspghan recommendations.	Journal of Pediatric Gastroenterology and Nutrition	73	S469-S470	Embase	Background: Acute Pancreatitis (AP) has been on the rise in recent decades. Most of the literature and management of AP relies on adult patient experience. For this reason, in 2018 the North American Society for Pediatric Gastroenterology, Hepatology, and Nutrition (NASPGHAN) Pancreas Committee released recommendations for the management of AP in the pediatric population. These recommendations in…	0	0	0	0	0	1	0	0	0	0	0	0		1	Y	1
253	Zhou F. Costa A. McLeod M.	2021	Late presentation of posterior reversible encephalopathy syndrome following liver transplantation in the setting of tacrolimus and cannabis use.	American Journal of Gastroenterology	116	S1172	Embase	Introduction: The occurrence of PRES in patients after transplantation secondary to tacrolimus is well-documented in the literature. A 2016 review of PRES after liver transplantation found that most cases developed 2 to 3 months after transplantation. In independent case reports, the longest time elapsed from transplantation to development of PRES was 110 days. To our knowledge, this case represe…	0	0	0	1	0	0	0	0	0	0	0	0		1	Y	1
254	Agulnik A. McNeil M. Yakimkova T. Ehrlich B. Mishkova V. Williams K. Bezler Z. Kumirova E. Movsisyan N. Madni A. Chatman G. Nunez P. Sonnenfelt J. Baizakova B. Borisevich M. Erimbetova I. Golban R. Kirby B. Sakhar N. Volkova A. Friedrichsdorf S. Wolfe J. Remke S. Hauser J. Baker J.	2021	Regional Adaptation of Education in Pediatric Palliative Care: EPEC-Pediatrics Eurasia.	Pediatric Blood and Cancer	68	no pagination	Embase	Background and Aims: Pediatric palliative care was recently identified as a priority to improve pediatric hematology-oncology (PHO) care in Eurasia, encompassing countries in Central Asia and Eastern Europe. However, there are limited regional opportunities for palliative care education. We describe the adaptation and implementation of a bilingual end-user Education in Palliative and End-of-Life …	0	0	0	1	0	0	0	0	0	0	0	0		1	Y	1
255	Rogal S.S. Chinman M. Demonte W. Hoyt-Trapp S. Klima G. Gibson S. Liebschutz J.M. Kraemer K. Merlin J.	2021	Barriers to opioid-sparing pain management for people with cirrhosis: Patient, provider, and administrator perspectives.	Hepatology	74	1205A-1206A	Embase	Background: Nearly 80% of patients with cirrhosis suffer from chronic pain, and more than half are prescribed longterm opioid therapy, which has been associated with opioid use disorder, overdose, and mortality. This study aimed to understand barriers to and facilitators of opioid-sparing pain management for patients with cirrhosis. Method(s): Trained qualitative interviewers conducted semi-struc…	0	0	0	0	0	0	0	0	0	0	1	0		1	Y	1	1
256	Teji J.S. Smolucha A.	2021	Utilization of the electronic medical records to initiate change in provider habits.	Paediatric and Perinatal Epidemiology	35	15	Embase	Background: After cesarean section, 1 in 300 opiate-naive women exposed to opioids will become persistent opioid users. With the majority of misused prescription pain relievers being provided by a friend or family member for free (2) as a result of excess tablets at home, the need to standardize postpartum analgesic regimens is crucial. Objective(s): The main study objective is to assess the aver…	0	0	0	0	0	0	1	0	0	0	0	0		1	Y	1
257	Silverii H. Curtin P. Houle K. Zheng Y. McGinnis J. Smith R. Connor J. Alam S.	2021	Regional anesthesia options for pediatric patients undergoing urologic reconstruction, more than just an epidural.	Journal of Urology	206	e901	Embase	INTRODUCTION AND OBJECTIVE: Regional anesthesia is an essential component of minimizing opioid use post-operatively in children undergoing genitourinary reconstruction. Many of these patients have concomitant spinal anomalies that can complicate the placement of an epidural. When an epidural catheter is contraindicated, other modalities such as musculoskeletal blocks can be employed. We sought to…	0	0	0	1	0	0	0	0	0	0	0	0		1	Y	1
258	Becker R. Su Z. Huang M. Biles M. Harris K. Koo K. Han M. Allaf M. Herati A. Patel H.	2021	Inpatient metrics predict post-discharge opioid use: Individualizing prescribing after radical prostatectomy.	Journal of Urology	206	e622	Embase	INTRODUCTION AND OBJECTIVE: Judicious opioid stewardship is imperative, and ideally matches each patient's prescription to their true medical necessity. However, minimal objective data exist to guide prescribers in fulfilling this mission. We evaluated in-hospital parameters as predictors of post-discharge opioid utilization in a large cohort of patients undergoing radical prostatectomy (RP), to …	0	0	0	1	0	0	0	0	0	0	0	0		1	Y	1
259	Huang H.-J. Hsieh H.-H. Wu T.-Y. Chen C.-H.	2021	Drug use evaluation of fentanyl buccal soluble film.	Pharmacoepidemiology and Drug Safety	30	199-200	Embase	Background: Painkyl buccal soluble film is absorbed through the oral mucosa fast. It is a short-acting opioid analgesic for the treatment of sudden pain in cancer patients. Applicable objects are limited to those over 18 years of age patients who are using opioids for their potential persistent cancer pain, and resistance to opioids. Patients who are opioid-resistant are defined as having taken o…	0	0	0	1	0	0	0	0	0	0	0	0		1	Y	1
260	Lin C.-W. Chiu Y.-C. Huang W.-I. Chao P.-H. Chen W.-W. Hsiao F.-Y.	2021	Prior opioid tolerance among new users of transdermal fentanyl in Taiwan, 2011-2018.	Pharmacoepidemiology and Drug Safety	30	51-52	Embase	Background: Transdermal fentanyl patch has been widely used for pain management. However, misuse of the fentanyl patches could lead to opioid overdose and serious adverse events. Therefore, regulatory authorities, such as the US Food and Drug Administration (FDA), have recommended that fentanyl patches should only be prescribed to patients with prior opioid tolerance. Objective(s): To assess the …	0	0	1	0	0	0	0	0	0	0	0	0		1	Y	1
261	Heyward J. Foti K. Tajanlangit M. Meek K. Jones C. Kolodny A. Alexander G.C.	2021	Utilization of non-pharmacologic pain therapies among primary care physicians in the United States: A cross-sectional survey.	Pharmacoepidemiology and Drug Safety	30	29-30	Embase	Background: Given the risks of prescription opioids, non-opioid and non-pharmacologic approaches are recommended prior to initiating opioid therapy for chronic pain. Objective(s): To assess the frequency of and barriers to the use of nonpharmacologic therapies for chronic pain among primary care physicians in the United States. Method(s): From January through August 2020, we conducted a crosssect…	0	0	0	0	0	0	0	0	0	0	0	0		0	Y	0	1
262	Foti K. Heyward J. Tajanlangit M. Meek K. Jones C. Kolodny A. Alexander G.C.	2021	Primary care physicians' preparedness to treat opioid use disorder in the United States: A cross-sectional survey.	Pharmacoepidemiology and Drug Safety	30	28-29	Embase	Background: National efforts to scale up treatment for opioid use disorder (OUD) in the U.S. have largely focused on primary care providers. Objective(s): To assess U.S. primary care physicians' preparedness to identify and treat individuals with OUD, as well as barriers to increasing buprenorphine prescribing. Method(s): From January through August 2020, we conducted a crosssectional survey of p…	0	0	0	1	0	0	0	0	0	0	0	0		1	Y	1
263	Zhang I.Y. Flum D.R. Agrawal N. Liao J.M.	2021	Perspectives on Opioid Minimization after Surgery and the Impact of Surgeon Messaging.	Journal of the American College of Surgeons	233	S131	Embase	Introduction: Opioid minimization strategies require the support of patients. Behavioral "nudges"- descriptive norms (ie what other patients do) and fear appeals (ie addiction risk) - may improve acceptance. We tested the impact of nudges in communication about postoperative opioid minimization. Method(s): We conducted a parallel, 3-arm randomized survey of US adults. Participants saw a vignette …	0	0	0	0	0	0	0	0	0	0	0	0	0	0	Y	0
264	Dias-Vaz M. Tiago C. Barata M. Marques A. Roberto P.	2021	Opioid-Free Onco-Anesthesia-An alternative for frail patients.	Anesthesia and Analgesia	133	829	Embase	Frailty is a state of decreased physiologic reserve and resistance to stressors. Despite the strong evidence that frailty in surgical patients leads to poorer postoperative outcomes, we still lack evidence on the best anesthetic technique. Current literature suggests that opioid use should be minimized in these patients. Although evidence supporting opioid-free anesthesia (OFA) in cancer patients…	0	0	0	0	0	1	0	0	0	0	0	0		1	Y	1
265	Eng Z. En Hong L. Xue Lian X. In C.J.J. Ming C.S. Wen T.C. Rehena S. Leong S.B.	2021	Use of wireless respiratory sensor for vital signs monitoring in women with patient controlled analgesia after gynaecological surgery.	Anesthesia and Analgesia	133	1378	Embase	Respiratory depression is a rare but severe adverse event of opioid patient controlled analgesia (PCA). Currently, manual intermittent monitoring by nurses remains the standard of care and is labour intensive. We aimed to evaluate the use of a patient-worn wireless vital-signs sensor (Aingeal) as part of an integrated opioid delivery system to continuously monitor respiratory rate, heart rate and…	0	0	0	0	0	1	0	0	0	0	0	0		1	Y	1
266	Krausenbaum L.J. Thompson S.F. Cohen J.M. Tangirala K. Chen C.-C. Freedman D.	2021	Baseline comorbidities and changes in acute medication use by quarterly and monthly dosing regimen in patients prescribed AJOVY in us physician practices.	Neurology	96	no pagination	Embase	Objective: The objective of this real-world, retrospective, observational study was to assess baseline comorbidities and changes in acute medication use among patients prescribed quarterly and monthly AJOVY. Background(s): AJOVY (fremanezumab), a fully-humanized monoclonal antibody (IgG2DELTAa) that selectively targets calcitonin gene-related peptide (CGRP), has been approved for preventive migra…	0	0	0	0	0	1	0	0	0	0	0	0		1	Y	1
267	Rice J. Hildebrand A. Waslo C. Cameron M. Jones K.D.	2021	Neurological risks and benefits of medical cannabis ase: A cross-sectional analysis of health care professionals ' knowledge.	Neurology	96	no pagination	Embase	Objective: To measure health care professionals' (HCPs) levels of direct knowledge of the neurological risks and benefits of clinical cannabis use. Background(s): In October 2020, AAN released new guidelines about clinical cannabis use, yet neurologists are largely unaware of the risk and potential applications of cannabinoids for their patients. Legalization of medical cannabis use and the evide…	0	0	0	1	0	0	0	0	0	0	0	0		1	Y	1
268	Lambourg E. Colvin L. Guthrie G. Walker H. Bell S.	2021	Prevalence of analgesics use and associated adverse outcomes in the chronic kidney disease population: A systematic review and metaanalysis.	Nephrology Dialysis Transplantation	36	i302	Embase	BACKGROUND AND AIMS: Pain is one of the commonest symptoms in patients with chronic kidney disease (CKD), with a large proportion undertreated. Managing chronic pain in CKD patients is problematic due to the altered pharmacokinetic and pharmacodynamic related to the reduced renal clearance making it challenging for physicians to find appropriate pain management strategies. The aim of this systema…	0	0	1	0	0	0	0	0	0	0	0	0		1	Y	1
269	Bailey-Dorton C.M. Gentile D. Boselli D. Yaguda S. Greiner R.	2021	Cannabidiol (CBD) use among cancer survivors.	Journal of Clinical Oncology	39	no pagination	Embase	Background: Cannabidiol (CBD) is a nonpsychoactive component of cannabis touted for various therapeutic effects. The Federal Drug Agency has only approved one prescription CBD product for treatment of severe epilepsy. On December 17, 2020 the Federal Trade Commission announced legal consequences for deceptively marketed CBD products in the rapidly expanding market of various CBD products; the pro…	0	0	0	1	0	0	0	0	0	0	0	0		1	Y	1
270	Harris E. Kacew A. Sreedhar S. Shergill A.	2021	Supportive care services (SCS) during curative-intent treatment with chemoradiation for patients with locally advanced head and neck cancer (HNC).	Journal of Clinical Oncology	39	no pagination	Embase	Background: SCS assist in managing symptoms and outcomes for patients in palliative care settings. But impact of services in curative intent settings is not well defined. Here we evaluate this for head and neck cancer patients. Method(s): Following IRB approval, we retrospectively reviewed charts of patients with HNC treated from 2014-2017 at the University of Illinois Hospital. Of 260 patient ch…	0	0	0	0	0	1	0	0	0	0	0	0		1	Y	1
271	Kutluk M.T. Ahmed F. Cemaloglu M. Aydin B. Sengelen M. Kirazli M. Yurdusen S. Sullivan R. Harding R.	2021	Palliative care for cancer in Turkey: A comprehensive review of the literature.	Journal of Clinical Oncology	39	no pagination	Embase	Background: Palliative care is patient and familycentered care provided to optimize the quality of life in serious illness, and is an essential health service under Universal Health Coverage. Given the burden of cancer and other chronic disease diseases along with demographic changes, the need for palliative care is growing in Turkey. This study aimed to review of the available scientific literat…	0	1	0	0	0	0	0	0	0	0	0	0		1	Y	1
272	Jonne M. Mendoza L. Chua A.V. Tan P.G.C. Dofitas C.B. Villano E. Dolma M. Santos G. Strebel H.M.J.S.	2021	A national survey on cancer pain management among medical oncologists in the Philippines.	Journal of Clinical Oncology	39	no pagination	Embase	Background: Pain is one of the most burdensome symptoms of cancer. Although cancer pain management is an integral component in the practice of oncology, many patients still complain of insufficient pain control. Therefore, there is a need to pursue and strengthen strategies on how to adequately and effectively manage cancer pain. This study aimed to determine the knowledge and attitudes of Filipi…	0	0	0	1	0	0	0	0	0	0	0	0		1	Y	1
273	Bush A.	2021	Long-term consequences of childhood respiratory diseases.	Pediatric Pulmonology	56	S12-S14	Embase	There are at least five reasons why Pediatric Pulmonologists need to interact with their adult counterparts; four are discussed below, the fifth (adult pulmonologists care for pregnant women with chest disease which may affect the fetus) is out with the scope of this presentation. The purpose of this presentation is to give a high level overview of some of our many commonalities with adult respir…	0	0	0	1	0	0	0	0	0	0	0	0		1	Y	1
274	Dunham S. Cao S. Simpson S.	2021	Buprenorphine in the ED: A review of practices, barriers, and future directions.	American Journal on Addictions	30	246	Embase	Buprenorphine is a safe and effective treatment for patients with opioid use disorder (OUD) in the emergency department (ED). High-quality studies demonstrate improved rates of follow-up in substance treatment and decreased illicit substance use among patients receiving buprenorphine induction vs usual care. Maximizing the potential for ED buprenorphine treatment will require further research on …	0	0	1	0	0	0	0	0	0	0	0	0		1	Y	1
275	Hagle H. Sung M. Drexler K. Waters E. Becker W. Blaney-Koen D. Blevins D. Edelman E.J. Molfenter T. Cates-Wessel K. Levin F.	2021	Clinicians' response to COVID-19: Impact on clinical practice and policies in treating opioid use disorders (MOUD).	American Journal on Addictions	30	277	Embase	A national survey to understand clinician perspectives on the impact of changes in policy and clinical practice in treating opioid use disorder (OUD) as a result of the COVID-19 pandemic was conducted by a collaboration of national organizations. This survey was conducted to examine how the response to COVID-19 stay at home orders and associated social distancing guidance effected the treatment o…	0	0	0	0	0	0	0	0	0	0	0	0		0	Y	0	1
276	Krom L. Larkins S. Zucht K. Hagle H. Campbell A. Levin F. Cates-Wessel K.	2021	Pcss exchange: A new opportunity to advance MOUD adoption.	American Journal on Addictions	30	276-277	Embase	This project offered a 6-session learning exchange (PCSS-X) delivering technical expertise to prescribers on the use of medications for opioid use disorders (MOUD), with the goal of helping physicians and advanced practice providers expand their knowledge and skillsets in the treatment of substance use disorders (SUDs). At least 237 attendees participated in one or more PCSS-X session offered, wi…	0	0	0	0	0	0	0	0	0	0	0	0	0	0	Y	0
277	Zachman S. Yoo J. Bottyan T. Wright T. Keshishian T.	2021	Barriers and facilitators to offering buprenorphine in a county outpatient psychiatry clinic.	American Journal on Addictions	30	244	Embase	In a survey of outpatient psychiatry providers at a county safety net hospital, the three most important barriers cited by providers were lack of patients with opioid use disorder (OUD), lack of supervisors who are comfortable prescribing buprenorphine, and lack of clinic protocols around buprenorphine prescribing. In contrast, the top three facilitators were providers' sense of responsibility to…	0	0	0	1	0	0	0	0	0	0	0	0		1	Y	1
278	Moustafa Y. Rummans T.	2021	Attention deficit hyperactivity disorder (ADHD) overdiagnosis and over prescriptions: Medicalization of distractions.	American Journal on Addictions	30	243-244	Embase	The use and misuse of prescription stimulants has escalated over the last decade, with concerns of being "the next epidemic." The most commonly reported motivations for misuse were to help be alert or concentrate, in about 60% of the respondents. In 2018, an estimated 561,000 people aged 12 or older had a stimulant use disorder in the past year. Most of the persons who misused prescription stimul…	0	0	0	1	0	0	0	0	0	0	0	0		1	Y	1
279	Chaudhry R. Wassef S.	2021	Withdrawal symptoms after abrupt gabapentin cessation: A case report.	American Journal on Addictions	30	274-275	Embase	A patient developed apparent withdrawal symptoms beginning after gabapentin therapy was discontinued. The symptoms were unresponsive to treatment with benzodiazepines but completely resolved with the reinitiation of gabapentin therapy. Background(s): Gabapentin is one of the most commonly prescribed anticonvulsants. According to records, Gabapentin prescriptions dispensed has been increasing over…	0	0	0	0	0	0	0	0	0	0	1	0		1	Y	1
280	Shell K. Stevens M. Demosthenes L. Litwin A. Topoluk N.	2021	The future is now: incorporating telemedicine for prescribing medication for opioid use.	American Journal on Addictions	30	273	Embase	Due to COVID19, medication for opioid use disorder (MOUD) providers looked for care models that would eliminate in-person visits. Our provider focus group explored provider satisfaction with a telemedicine care model. Findings exposed policy, technology, and infrastructure barriers to telemedicine; however, despite these barriers, provider and perceived patient responses were overwhelmingly posit…	0	0	0	0	0	0	0	0	0	0	0	0	0	0	Y	0
281	Farahmand P. Ezie C.-M. Sands B. Nafiz R.	2021	A single-site retrospective cohort study on the impact of emergency substance abuse and mental health services administration (SAMHSA) guidelines on methadone maintenance therapy patients during the COVID19 pandemic.	American Journal on Addictions	30	240-241	Embase	Maintaining patient safety and continuity of care is of the utmost importance in methadone treatment. However, many patients face considerable barriers for entry into methadone maintenance therapy (MMT). The pre-COVID19 requirements for patients enrolled in methadone treatment may pose an additional such barrier to patients with work or travel obligations. Therefore, it is imperative that federal…	0	0	0	1	0	0	0	0	0	0	0	0		1	Y	1
282	Yusufji R. DeLisi C.	2021	SSRI type warning for weight loss pills.	American Journal on Addictions	30	235-236	Embase	Caution should be advised when prescribing to patients who are predisposed to Bipolar symptoms patients and who are high risk of developing psychotic symptoms. Some patients are at higher risk of developing psychotic symptoms. When prescribed Phentermine. Patient should be thoroughly screened for susceptibility of developing psychosis and mania-like symptoms. SSRI type black box warning could be …	0	0	0	0	0	1	0	0	0	0	0	0		1	Y	1
283	Soeiro T. Pradel V. Lacroix C. Frauger E. Micallef J.	2021	Nationwide quantification of doctor shopping and description of doctor shopper for methylphenidate in France.	Fundamental and Clinical Pharmacology	35	147-148	Embase	Introduction: Abuse potential of methylphenidate was widely confirmed in real-life setting [1-2]. Studies in different countries identified a behavior of doctor shopping (i.e. overlapping prescriptions from multiple prescribers for the same medication) that suggests a quest for high doses of methylphenidate out of any medical coordination [3-5]. In this context, this study aimed to quantify docto…	0	0	0	0	0	0	0	0	0	0	0	0		0	Y	0	1
284	Soeiro T. Pradel V. Lacroix C. Micallef J. Lapeyre-Mestre M.	2021	Nationwide quantification and trends of doctor shopping for oxycodone in France.	Fundamental and Clinical Pharmacology	35	63	Embase	Introduction: Among opioids, use of oxycodone has significantly increased in France during the past decade [1]. In parallel, we identified a behavior of doctor shopping (i.e. overlapping prescriptions from multiple prescribers for the same medication) that suggests a quest for high doses of oxycodone out of any medical coordination in several regions [2-3]. In this context, for the first time to …	0	0	0	1	0	0	0	0	0	0	0	0		1	Y	1	1
285	Lacroix C. Soeiro T. Pochard L. Giocanti A. Frauger E. Micallef J.	2021	Which psychoactive prescription drugs are illegally obtained and through which ways of acquisition? 10 years of observation through the national program OPPIDUM.	Fundamental and Clinical Pharmacology	35	62-63	Embase	Introduction: Nowadays, more and more prescription drugs are illegally obtained. The objective of the study was to determine which psychoactive prescription drugs are illegally obtained and through which ways of acquisition. Material(s) and Method(s): OPPIDUM is an annual, cross-sectional survey based on data from specialized care centers that included subjects presenting a drug dependency or und…	0	0	0	1	0	0	0	0	0	0	0	0		1	Y	1
286	Soeiro T. Richaud L. Bonin-Guillaume S. Micallef J.	2021	Multicentric nationwide study on pain management in geriatric facilities: Descriptions according to clinical, medical, pharmacological, and facilities-related parameters.	Fundamental and Clinical Pharmacology	35	56	Embase	Introduction: While there are a lot of data on the use of analgesics in France and in the world, few studies focused on elderly patients, and particularly on patients in geriatric facilities, although this population has many specificities [1]. In this context, this multicentric nationwide study aimed to describe pain management of elderly patients in geriatric facilities in France, according to …	0	0	0	0	0	1	0	0	0	0	0	0		1	Y	1
287	Hoppe J.A. Michael S.S. Napier C. Wick A. Heard K.	2021	Development of emergency department clinical decision support to promote prescription drug monitoring program use.	Academic Emergency Medicine	28	S396	Embase	Background and Objectives: Providing appropriate, safe analgesia during the opioid crisis remains a challenge for Emergency Departments (ED). Prescription Drug Monitoring Programs (PDMPs) have potential as a tool to improve opioid prescribing but are underutilized. Electronic Health Record (EHR) based Clinical Decision Support (CDS) is a patient specific, scalable intervention to promote behavior…	0	0	0	0	0	0	0	0	0	0	0	0	0	0	Y	0
288	Finard B. Slovis B.H. Arciprete J. Zale M. Papanagnou D. Smith H.	2021	Do health care workers hold patients with opioid use in low regard? Lessons from simulation modeling.	Academic Emergency Medicine	28	S194	Embase	Background and Objectives: Low regard towards individuals with opioid use disorder (OUD) is common. This stigma is not excluded from the Emergency Department (ED) and has the potential to impact care. Little is known about a patient's care trajectory in the ED and the potential for low regard that patients with OUD receive from ED healthcare workers (HCW). We sought to: 1) capture ED HCWs regard …	0	0	0	0	0	0	0	0	0	0	1	0		1	Y	1
289	Fockele C. Morse S.C. Huynh L. Zatzick A. Whiteside L.	2021	"That line kept moving": Motivations of people who use methamphetamine and their emergency department experiences.	Academic Emergency Medicine	28	S100-S101	Embase	Background and Objectives: Methamphetamine (meth) use is on the rise nationwide with increasing emergency department (ED) visits and deaths related to overdose. Previous research notes that emergency providers describe meth use as a significant problem with high resource utilization, recidivism, and violence against staff, but little is known about the perspectives of patients. The objective of t…	0	0	0	0	0	0	0	0	0	0	1	0		1	Y	1
290	Brokowski C.E. McGovern J. Allen R. Bakes D. Bravo C. Julson J. Provost J. Pantalon M.V. Cone D.	2021	A multitiered safety net following naloxone resuscitation from opioid overdose (SafetyNet).	Academic Emergency Medicine	28	S69	Embase	Background and Objectives: Death by opioid overdose remains a significant cause of morbidity and mortality in the United States. Building on a successful program using health-educator paramedics to follow up EMS "lift assist" patients, we established a similar program to encourage enrollment in addiction care for patients transported by EMS after naloxone administration for opioid overdose. The s…	0	0	0	0	0	0	0	0	0	0	0	0		0	Y	0	1
291	Silva L.O.J.E. Berning M. Stanich J.A. Gerberi D. Murad H. Han J.F. Bellolio F.	2021	Risk factors for delirium in older adults in the emergency department: Systematic review and meta-analysis.	Academic Emergency Medicine	28	S37	Embase	Background and Objectives: Delirium is a neuropsychiatric emergency associated with functional decline and increased mortality in older adults. We conducted a systematic review and meta-analysis to identify risk factors for delirium in ED geriatric patients, and to identify ED-based modifiable risk factors for developing delirium during hospitalization. Method(s): We searched EBM Reviews, EMBASE,…	0	0	1	0	0	0	0	0	0	0	0	0		1	Y	1
292	Koo A. Khanna S. Okot S. Pankratz M. Pohl V. Singhal N.	2021	Reduction of preoperative anxiety using virtual reality vs midazolam: A randomized controlled trial.	Anesthesia and Analgesia	132	35-36	Embase	Background/Introduction: More than 50% of pediatric patients experience significant stress and anxiety prior to surgery1. High anxiety can result in increased postoperative pain, increased analgesic consumption and delayed recovery2. In order to reduce this preoperative anxiety, multiple therapeutic modalities have been developed, including the use of distraction, such as playing video games, wat…	0	0	0	0	0	0	1	0	0	0	0	0		1	Y	1
293	Yanamadala M. White H. Buhr G.	2021	Quality improvement curriculum during COVID pandemic for geriatric fellows.	Journal of the American Geriatrics Society	69	S119-S120	Embase	Background: Each year geriatric fellows in our program conduct Quality Improvement (QI) projects in Long Term Care (LTC) facilities. Visitor restrictions, infection control and social distancing measures in LTC due to COVID 19 challenged QI educators to design QI curriculum using innovative instruction platforms while considering the impact of the pandemic on the LTC facilities. Method(s): Facult…	0	0	0	0	0	0	0	0	0	0	1	0		1	Y	1
294	Mohammed A. Mims L. White H. Pandey M. Salaami O. Yanamadala M.	2021	Documentation of opioid indications and stop dates in a skilled nursing facility.	Journal of the American Geriatrics Society	69	S63	Embase	Background: Optimization of opioid use in skilled nursing facilities (SNFs) is important as opioids can cause a multitude of side effects. We developed a quality improvement project to optimize use, through initiation of stop dates and documentation of the indication for use. Method(s): Chart review revealed that 23 of 100 patients were on opioids. Only 3 had stop dates listed for the opioids and…	0	0	0	1	0	0	0	0	0	0	0	0		1	Y	1
295	Sehgal S. Gurvich T. Gibbs L.	2021	Attitudes toward cannabis use among older adult patients in a geriatric medicine clinic.	Journal of the American Geriatrics Society	69	S78-S79	Embase	Background: California passed Proposition 64, the Adult Use Marijuana Act, legalizing the recreational use of cannabis. With this came a steady increase in cannabis use in older adults to self-treat a variety of medical issues. Despite this, studies are lacking which confirm cannabis' effect on cognition, other geriatric syndromes, and the potential for medication-cannabis interactions. Objective…	0	0	0	0	0	0	0	0	0	0	1	0		1	Y	1
296	Sun H. McIntyre B. Silva M.	2021	Principles of embedment: Experience of a palliative care fellow in an oncology fellow's clinic.	Journal of the American Geriatrics Society	69	S166	Embase	Introduction: Embedding palliative care in an oncology clinic can improve symptom control and quality of life for patients in addition to having a positive impact on doctor patient relationship and provider satisfaction. Oncology fellows' outpatient clinic at our institution has a patient population that is diverse and disadvantaged. A survey of oncology fellows' perceived palliative care needs w…	0	0	0	0	0	0	0	0	0	0	1	0		1	Y	1
297	Hughes T.D. Henage C.B. Armistead L. Niznik J.D. Kelley C.J. Schlusser C. Busby-Whitehead J. Ferreri S. Roberts E.	2021	Insights gained on deprescribing opioids and benzodiazepines to reduce older adult falls.	Journal of the American Geriatrics Society	69	S195	Embase	Background: As part of a randomized control trial to reduce falls in older adults (funded by Centers for Disease Control), we sought to evaluate perceptions of deprescribing opioids and benzodiazepines (BZDs) among older adults and their healthcare providers. Method(s): We conducted a web-based survey (adapted from the Canadian Deprescribing Network) and focus group among health care professional…	0	0	0	1	0	0	0	0	0	0	0	0		1	Y	1
298	Yang M.F. Beiting K. Levine S.	2021	Hospital to nursing home transitions of care for older adults with opioid use disorders: A needs assessment.	Journal of the American Geriatrics Society	69	S194-S195	Embase	Background: Opioid related inpatient stays increased 54.4% and the number of opioid-related ED visits doubled among patients aged 65 and older from 2010-2015. 29-49% of residents in skilled nursing facilities (SNFs) have a lifetime diagnosis of substance use disorder. As care transitions are a vulnerable time with high risk for error, assessment of care transitions for patients with opioid use di…	0	0	0	1	0	0	0	0	0	0	0	0		1	Y	1
299	Broden E. Werner-Lin A. Hinds P. Curley M.	2021	Caring for actively dying children and their parents in the pediatric icu: A mixed methods study - Preliminary quantitative findings.	Pediatric Critical Care Medicine	22	232	Embase	AIMS & OBJECTIVES: End-of-life (EOL) care is steeped in tradition, locally bound, and historically has not been informed by parent perspectives. This study uses a mixed methods design (QUAN -> qual) to explain and contextualize quantitative clinical data with parent interviews about their child's EOL care. Here, we present QUAN data describing a cohort of children with acute respiratory failure w…	0	0	0	0	1	0	0	0	0	0	0	0		1	Y	1
300	Chee-How E. Acquisto N. Sensenbach B. Farney A. Johnston M.	2021	Prehospital ketamine use in accordance with NYS EMS collaborative protocols.	Critical Care Medicine	49	531	Embase	INTRODUCTION: Ketamine has made a resurgence in the emergency department (ED) and intensive care unit settings and as such has expanded into the prehospital setting. Paramedics in New York State (NYS) can administer ketamine for pain management, procedural sedation, rapid sequence intubation (RSI), post-intubation sedation, and excited delirium/agitation per NYS EMS (Emergency Medical Services) P…	0	0	0	1	0	0	0	0	0	0	0	0		1	Y	1
301	Abid A.	2021	Brash syndrome with complete heart block: A unique presentation of a novel clinical syndrome.	Critical Care Medicine	49	647	Embase	INTRODUCTION: Bradycardia, Renal failure, AV nodal blockers, Shock, and Hyperkalemia (BRASH) syndrome is a relatively underrecognized clinical entity. This pentad results in profound bradycardia that is often out of proportion to the degree of hyperkalemia and can be refractory to typical therapies for isolated hyperkalemia or beta-blocker intoxication. METHOD(S): Here we describe a unique presen…	0	0	0	1	0	0	0	0	0	0	0	0		1	Y	1
302	Hanidziar D. Baldyga K. Ji C. Lu J. Zheng H. Wiener-Kronish J. Xie Z.	2021	Standard sedation and sedation with isoflurane in mechanically ventilated patients with COVID-19.	Critical Care Medicine	49	112	Embase	INTRODUCTION: Patients with COVID-19-induced ARDS commonly receive heavy sedation that is aimed at facilitating lung-protective mechanical ventilation and ensuring amnesia during paralysis. The goal of the study was to quantify sedative drug utilization in a cohort of critically ill patients with COVID-19 and compare standard sedation with an alternative approach utilizing inhaled isoflurane. MET…	0	0	0	1	0	0	0	0	0	0	0	0		1	Y	1
303	Parsrija D. Prout A. Phaltas R. Koshel C. Sallam M.A.-F. Alibrahim O.	2021	Isoflurane for near-fatal asthma complicated by malignant hyperthermia.	Critical Care Medicine	49	413	Embase	INTRODUCTION: Treatment with Isoflurane outside of the operating room is uncommon and given the potential for serious complications/side effects, it requires the need for specialized equipment and trained personnel. Isoflurane therapy for near-fatal asthma has been previously successfully utilized in the PICU's with the most common side effect being hypotension. Malignant hyperthermia (MH), a wel…	0	0	0	0	0	1	0	0	0	0	0	0		1	Y	1
304	Juang P. Yeary J. Lashinsky J. Owen E.	2021	Effect of ICU delirium on fentanyl requirement in the ICU.	Critical Care Medicine	49	407	Embase	INTRODUCTION: Analagosedation has been recommended from recent guidelines as a first line regimen in managing pain and agitation in the ICU. Studies have not definitively shown factors that affect total inpatient doses of opioids or the effect of ICU delirium on opioid requirements. This study examines the influence of inpatient delirium on the total amount of ICU opioid doses. METHOD(S): This si…	0	0	0	1	0	0	0	0	0	0	0	0		1	Y	1
305	Amer M. Bawazeer M. Maghrabi K. Alshaikh K. Amin R. Rizwan M. Shaban M. De Vol E. Altewerki M. Alkhaldi F. Alenazi S. Bano M. Hijazi M.	2021	Adjunct low-dose ketamine infusion in critically ill patients at a Saudi Hospital (Attainment trial).	Critical Care Medicine	49	346	Embase	INTRODUCTION: A noticeable interest in ketamine infusion for sedation management has developed among critical care physicians for critically ill patients. The Analgo-sedative adjuncT keTAmine Infusion iN Mechanically vENTilated ICU patients (ATTAINMENT) trial aims to assess the effect and safety of adjunct low-dose continuous infusion of ketamine as an analgo-sedative compared to standard of care…	0	0	0	0	0	1	0	0	0	0	0	0		1	Y	1
306	Traeger L.	2021	Development of a brief adherence counseling intervention to optimize use of long-acting opioids in patients with metastatic cancer.	Psycho-Oncology	30	18-19	Embase	Background/Purpose: Long-acting opioids are standard treatments for chronic cancer pain in patients with metastatic disease. Yet, perceived risks of opioid use influence opioid taking behaviors and concerns. We tested feasibility/acceptability of an opioid adherence counseling intervention in ambulatory oncology care. Method(s): We recruited adults with metastatic cancer who were prescribed a lon…	0	0	0	0	0	0	0	0	0	0	0	0	0	0	Y	0
307	Weintraub E. Anane J.	2020	A Novel Approach to Increase Accessibility to Medication-Based Treatment for OUD.	Journal of Addiction Medicine	14	e382	Embase	Introduction: In 2018, 46,802 Americans suffered fatal opioid overdoses, and 1,985 of the overdose deaths were in Maryland, ranking in the top five states for opioid-related overdose death rates1,2. Individuals living in rural areas have significantly less access to medication-based treatment (MBT) than in urban areas, resulting in higher mortality rates3.We present data from an ongoing project d…	0	0	0	0	0	0	0	0	0	0	0	0	0	0	Y	0
308	Ricard-Hibon A. Lecoules N. Savary D. Jacquin L. Wiel E. Deschamps P. Douplat M. Montestruc F. Chomier B. Tazarourte K. Adnet F.	2020	Inhaled methoxyflurane for the management of trauma related pain in patients admitted to hospital emergency departments: A randomised, double-blind placebo-controlled trial (PenASAP study).	European Journal of Emergency Medicine	27	414-421	Embase	Background Oligo-analgesia is common in the emergency department (ED). This study aimed at reporting, when initiated by triage nurse, the superior efficacy of inhaled methoxyflurane plus standard of care (m-SoC) analgesia versus placebo plus SoC (p-SoC) for moderate-to-severe trauma-related pain in the hospital ED. Methods A randomised, double-blind, placebo-controlled trial was conducted at eigh…	0	0	0	0	0	1	0	0	0	0	0	0		1	Y	1
309	Smith C.L. Jenkins G. Burduli E. Tham P. Miguel A. Roll J. McPherson S.	2020	Crossover associations of alcohol and smoking, craving and biochemically verified alcohol and nicotine use in heavy drinking smokers.	Behavioural Pharmacology	31	702-705	Embase	This study examined associations between drinking and smoking prior to treatment (biochemically measured at baseline), alcohol and tobacco craving, and biochemical alcohol and tobacco use during the analog trial period. We conducted a secondary data analysis of a randomized clinical analog trial where participants with a Diagnostic and Statistical Manual, Fourth Edition Text Revision (DSM-IV-TR) …	0	0	0	1	0	0	0	0	0	0	0	0		1	Y	1
310	Bouzaher M.H. Miller T.K.	2020	Proper Disposal of Prescription Opioids in Southwest Virginia: Assessment of Patient, Physician, and Medical Student Beliefs and Practices.	Journal of public health management and practice : JPHMP	26	259-269	Embase	CONTEXT: Southwestern Virginia demonstrates the highest regional mortality rate from prescription opioid overdoses. Nationally, 65% of patients misusing opioid medications received them from friends and family, underscoring the need for effective disposal of unused narcotics. OBJECTIVE(S): (1) To understand patient, provider, and medical student beliefs and misconceptions regarding proper methods…	0	0	0	0	1	0	0	0	0	0	0	0		1	Y	1
311	Keller K.G. Lach H.W.	2020	Nurse Counseling as Part of a Multicomponent Tobacco Treatment Intervention: An Integrative Review.	Journal of addictions nursing	31	161-179	Embase	INTRODUCTION: Although tobacco use is widely recognized as a major cause of preventable morbidity and mortality, tobacco treatment remains challenging. PURPOSE: The purpose of this integrative review is to synthesize the research findings regarding multicomponent tobacco treatment interventions combining nurse counseling and nicotine replacement therapy (NRT). METHOD(S): Published literature from…	0	0	1	0	0	0	0	0	0	0	0	0		1	Y	1
312	Weldy E.W. Stanley J. Koduri V.A. McCourt E.A. Patnaik J.L. Kahook M.Y. Seibold L.K.	2020	Perceptions of Marijuana Use for Glaucoma from Patients, Cannabis Retailers, and Glaucoma Specialists.	Ophthalmology Glaucoma	3	453-459	Embase	Purpose: As marijuana's popularity continues to grow, patients with glaucoma will encounter conflicting opinions on marijuana's role in glaucoma therapy. This study seeks to define the differing perceptions among glaucoma specialists, medical marijuana dispensaries, and glaucoma patients in a state with legalized marijuana. Design(s): Cross-sectional study. Participant(s): Medical marijuana dispe…	0	0	0	0	0	0	0	0	0	0	1	0		1	Y	1
313	Soprano S.E. Hennessy S. Bilker W.B. Leonard C.E.	2020	Assessment of Physician Prescribing of Muscle Relaxants in the United States, 2005-2016.	JAMA Network Open	3	no pagination	Embase	Importance: Little is known to date about national trends in the prescribing of skeletal muscle relaxants (SMRs), the use of which is associated with important safety concerns, especially in older adults and in those who use concomitant opioids. Objective(s): To measure national trends in SMR prescribing over a 12-year period. Design, Setting, and Participant(s): This cross-sectional study used d…	0	0	1	0	0	0	0	0	0	0	0	0		1	Y	1
314	Mohindru J. Griggs J.E. de Coverly R. Lyon R.M. ter Avest E.	2020	Dispatch of a helicopter emergency medicine service to patients with a sudden, unexplained loss of consciousness of medical origin.	BMC Emergency Medicine	20	no pagination	Embase	Background: Sudden loss of consciousness (LOC) in the prehospital setting in the absence of cardiac arrest and seizure activity may be a challenge from a dispatcher's perspective: The aetiology is varied, with many causes being transient and mostly self-limiting, whereas other causes are potentially life threatening. In this study we aim to evaluate the dispatch of HEMS to patients with LOC of me…	0	0	0	0	1	0	0	0	0	0	0	0		1	Y	1
315	Wehrfritz A. Ihmsen H. Fuchte T. Kim M. Kremer S. Weiss A. Schuttler J. Jeleazcov C.	2020	Postoperative pain therapy with hydromorphone; comparison of patient-controlled analgesia with target-controlled infusion and standard patient-controlled analgesia: A randomised controlled trial.	European Journal of Anaesthesiology	37	1168-1175	Embase	BACKGROUND The challenge of managing acute postoperative pain is the well tolerated and effective administration of analgesics with a minimum of side effects. The standard therapeutic approach is patient-controlled analgesia (PCA) with systemic opioids. To overcome problems of oscillating opioid concentrations, we studied patient-controlled analgesia by target-controlled infusion (TCI-PCA) as an …	0	0	0	0	0	1	0	0	0	0	0	0		1	Y	1
316	Anderson A.B. Grazal C.F. Balazs G.C. Potter B.K. Dickens J.F. Forsberg J.A.	2020	Can Predictive Modeling Tools Identify Patients at High Risk of Prolonged Opioid Use after ACL Reconstruction?.	Clinical Orthopaedics and Related Research	478	00-1618	Embase	Background Machine-learning methods such as the Bayesian belief network, random forest, gradient boosting machine, and decision trees have been used to develop decision-support tools in other clinical settings. Opioid abuse is a problem among civilians and military service members, and it is difficult to anticipate which patients are at risk for prolonged opioid use.Questions/purposes(1) To build…	0	0	0	0	0	1	0	0	0	0	0	0		1	Y	1
317	Montgomery A.E. Rahman F.A.K.M. Cusack M. Varley A. Byrne T.	2020	Correlates of Transitions into Housing Instability among Veterans Accessing Veterans Health Administration Health Care.	Medical Care	58	1105-1110	Embase	Background:Prior research has explored the patterns and dynamics of homelessness; such an understanding is necessary to improve policy and programmatic responses and prevent new episodes of housing instability. Objective(s):The objectives of this study are to identify correlates of veterans' transitions into housing instability and inform initiatives aimed to address their needs, with a focus on …	0	0	0	1	0	0	0	0	0	0	0	0		1	Y	1
318	Ahmed S.W.	2020	Life threatening water intoxication.	Iraqi Journal of Veterinary Medicine	44	71-77	Embase	Water intoxication is a fatal disorder associated with disturbance in brain function, known as hypo-osmolar syndrome which resulting from an excessive water intake, with dilutional hypernatremia leads to a potentially fatal outcome. A change in the electrolyte equilibrium such as this sudden drop in serum sodium level and then subsequent mortality. With hyponatremia, the plasma osmolality decreas…	0	0	0	1	0	0	0	0	0	0	0	0		1	Y	1
319	Tagami K. Matsuoka H. Ariyoshi K. Oyamada S. Hiratsuka Y. Kizawa Y. Koyama A. Inoue A.	2020	The current clinical use of adjuvant analgesics for refractory cancer pain in Japan: A nationwide cross-sectional survey.	Japanese Journal of Clinical Oncology	50	1434-1441	Embase	Background: Although adjuvant analgesics are used to treat opioid-refractory cancer pain, there is insufficient evidence to support this practice and limited data to guide the choice depending on cancer pain pathophysiology, dose titration and starting dose. This survey aimed to clarify the current use of adjuvant analgesics for treating opioid-refractory cancer pain. Method(s): In this cross-sec…	0	0	0	0	0	0	0	0	0	0	1	0		1	Y	1
320	Onishi E. Lucas J. Maeno T. Bailey S.R.	2020	Patient "Catastrophizing" Associated with Expectations of Opioid Prescriptions for Acute Pain Control.	Journal of the American Board of Family Medicine	33	858-870	Embase	Background: The prescription of opioids for acute pain may be a driving factor in chronic opioid abuse. We examined patients' characteristics associated with the expectation of the receipt of opioid prescriptions for acute pain control. Method(s): A 1-time survey was administered to adult patients at family medicine clinics in the Pacific Northwest between November 2018 and January 2019. Logistic…	0	0	0	0	0	0	0	0	0	0	1	0		1	Y	1
321	Pettigrew S. Jun M. Roberts I. Bullen C. Nallaiah K. Rodgers A.	2020	Preferences for tobacco cessation information and support during Covid-19.	Journal of Addiction Medicine	14	E362-E365	Embase	Objective: To identify how best to provide smoking cessation advice and support during the Covid-19 pandemic. Preferences were assessed in relation to: (i) specific forms of tobacco cessation support (eg, nicotine replacement therapy (NRT) and various counseling formats); (ii) information sources (eg, government officials, doctors); and (iii) channels via which to receive relevant information (eg…	0	0	0	0	0	0	0	0	0	0	0	0	0	0	Y	0
322	Tajiri T. Wada C. Ohkubo H. Takeda N. Fukumitsu K. Fukuda S. Kanemitsu Y. Uemura T. Takemura M. Maeno K. Ito Y. Oguri T. Niimi A.	2020	Acute eosinophilic pneumonia induced by switching from conventional cigarette smoking to heated tobacco product smoking.	Internal Medicine	59	2911-2914	Embase	Acute eosinophilic pneumonia (AEP) is an acute respiratory illness with diffuse pulmonary infiltrates and pulmonary eosinophilia. While the etiology of AEP remains unclear, a relationship between cigarette smoking and AEP onset has been suggested. The use of heated tobacco products (HTPs) has been growing, but the impact of these products on our health is not fully understood. We herein report a …	0	0	0	0	0	1	0	0	0	0	0	0		1	Y	1
323	Preis H. Inman E.M. Lobel M.	2020	Contributions of psychology to research, treatment, and care of pregnant women with opioid use disorder.	The American psychologist	75	853-865	Embase	The number of women with opioid use disorder (OUD) in the United States has risen precipitously. Pregnant women with OUD are a particularly vulnerable subset of addicted women with unique characteristics and needs. Many of them are impoverished, have strenuous life circumstances, are affected by past and current trauma, and have high rates of psychiatric comorbidities. Their addiction can comprom…	0	0	0	0	0	0	0	0	0	0	0	0	0	0	Y	0
324	Reid C. Fenech M. Jones L. Salehi N.	2020	Nurse practitioner interventions for smokers with chronic hepatitis C.	Journal of the American Association of Nurse Practitioners	32	380-389	Embase	BACKGROUND: Smoking is a grossly overlooked risk factor for people with chronic hepatitis C with regard to disease progression. It is unclear whether current smoking cessation interventions are effective for this population. PURPOSE: The purpose was to evaluate the effectiveness of a telephone counseling and nicotine replacement therapy (NRT) intervention for smokers with chronic hepatitis C to q…	0	0	0	0	0	0	0	0	0	0	0	0	0	0	Y	0
325	Pizzi L.J. Bates M. Chelly J.E. Goodrich C.J.	2020	A Prospective Randomized Trial of an Oral Patient-Controlled Analgesia Device Versus Usual Care Following Total Hip Arthroplasty.	Orthopedic nursing	39	37-46	Embase	BACKGROUND: Multimodal pain management for surgery patients may include the use of a combination of scheduled oral pain medications with as-needed (PRN) oral opioids. Multiple concurrent time demands on nursing staff frequently cause delays in the delivery of oral PRN pain medication compromising pain management. PURPOSE: Postoperative pain control was compared using a wireless oral patient-contr…	0	0	0	0	0	1	0	0	0	0	0	0		1	Y	1
326	Busse J.W. Douglas J. Chauhan T.S. Kobeissi B. Blackmer J.	2020	Perceptions and Impact of the 2017 Canadian Guideline for Opioid Therapy and Chronic Noncancer Pain: A Cross-Sectional Study of Canadian Physicians.	Pain Research and Management	2020	no pagination	Embase	Background. Physician adherence to guideline recommendations for the use of opioids to manage chronic pain is often limited. Objective. In February 2018, we administered a 28-item online survey to explore perceptions of the 2017 Canadian guideline for opioid therapy and chronic noncancer pain and if physicians had altered practices in response to recommendations. Results. We invited 34,322 Canadi…	0	0	0	1	0	0	0	0	0	0	0	0		1	Y	1
327	Zhao L. Cheng C. Bouchard L.	2020	Medication-Assisted Treatment for Opioid Use Disorder in Pregnancy: Practical Applications and Clinical Impact.	Obstetrical and Gynecological Survey	75	175-189	Embase	Importance Opioid use disorder is increasingly common in the United States and affects many pregnancies. Given the rise in pregnancies complicated by opioid use, providers should understand the diagnosis and management of opioid use disorder in pregnancy. Objective This article focuses on screening for opioid misuse, selecting appropriate treatment for patients, initiating medication-assisted tre…	0	0	0	0	0	1	0	0	0	0	0	0		1	Y	1
328	Stack M. LaRouche V. Zhang Y. Warden D. Stack C. Klugiene E.A.	2020	Effects of implementing a comprehensive opioid reduction protocol on overall opioid prescribing among patients with chronic, non-cancer pain in a rural family medicine clinic: A controlled crossover trial.	Journal of the American Board of Family Medicine	33	502-511	Embase	Background: The opioid crisis presents many challenges for family practice providers in rural communities who treat patients with chronic non-cancer pain (CNCP). Unfortunately, evidence for effective opioid reduction strategies is sparse. We evaluated the effects of implementing a comprehensive opioid reduction protocol on overall opioid prescribing among patients with chronic non-cancer pain in …	0	0	0	0	0	0	0	0	0	0	0	0	0	0	Y	0
329	Hunsberger J.B. Hsu A. Yaster M. Vozzo P.T. Gao S. White E.D. Yenokyan G. Vickers B. Monitto C.L.	2020	Physicians prescribe more opioid than needed to treat pain in children after outpatient urological procedures: An observational cohort study.	Anesthesia and Analgesia	131	866-875	Embase	BACKGROUND: The epidemic of nonmedical use of prescription opioids (NMUPOs) has been fueled in part by the availability of leftover, legitimately prescribed opioids. In children, outpatient urological procedures are among the most common surgeries performed, but data are lacking to guide appropriate postoperative opioid prescribing. The aim of this study was to compare the amount of prescribed op…	0	0	0	0	0	0	0	1	0	0	0	0		1	Y	1
330	Peng Z. Li L. Chen Y. Feng Z. Fang X.	2020	WeChat app-based reinforced education improves the quality of opioid titration treatment of cancer-related pain in outpatients: A randomized control study.	BMC Cancer	20	no pagination	Embase	Background: As inadequate pain communication contributes to difficulties in optimizing outcomes of outpatients, we investigated the effect of reinforced education using WeChat App to the opioid titration treatment of cancer-related pain in the outpatient setting. Method(s): We conducted a prospective study to compare reinforced education using Wechat with care as usual from February to December 2…	0	0	0	0	0	0	0	0	0	0	0	0	0	0	Y	0
331	Cron D.C. Lee J.S. Dupree J.M. Syrjamaki J.D. Hu H.M. Palazzolo W.C. Englesbe M.J. Brummett C.M. Waljee J.F.	2020	Provider Characteristics Associated with Outpatient Opioid Prescribing after Surgery.	Annals of Surgery	271	680-685	Embase	Objective:To characterize differences in postoperative opioid prescribing across surgical, nonsurgical, and advanced practice providers. Background(s):There is a critical need to identify best practices around perioperative opioid prescribing. To date, differences in postoperative prescribing among providers are poorly understood. Method(s):This is a retrospective multicenter analysis of commerci…	0	0	0	1	0	0	0	0	0	0	0	0		1	Y	1
332	Mohammed S.S. Mustafa W.W.	2020	Prevalence of cigarette smoking phenomenon in iraqi university students and factors affecting its cessation an observational epidemiologic study.	Systematic Reviews in Pharmacy	11	688-693	Embase	Smoking is one of the negative pests spread all over the world. The most valuable thing a person has is his health which is destroyed by smoking. Smoking results in many negative effects on society, so we must get rid of it so that we can live in a clean and vital environment. Programs designed to combat cigarette smoking should be targeted mainly to university students, males, heavy smokers and …	0	0	0	0	0	0	0	0	0	0	0	0	0	0	Y	0
333	Gonzalez S. Vasavada M.M. Njau S. Sahib A.K. Espinoza R. Narr K.L. Leaver A.M.	2020	Acute changes in cerebral blood flow after single-infusion ketamine in major depression: A pilot study.	Neurology Psychiatry and Brain Research	38	5-11	Embase	Background: Ketamine provides rapid antidepressant response in those struggling with major depressive disorder (MDD). This study measured acute changes in brain activity over 24 h after a single infusion of ketamine using arterial spin labeled (ASL) functional magnetic resonance imaging (fMRI) in patients with MDD. ASL is a novel technique that provides quantitative values to measure cerebral blo…	0	0	0	0	0	1	0	0	0	0	0	0		1	Y	1
334	Botha H.F. Koen L. Niehaus D.J.H. Vava Y. Moxley K. Botha U.	2020	Demographic and clinical profile of patients utilising a transitional care intervention in the Western Cape, South Africa.	South African Journal of Psychiatry	26	1-7	Embase	Background: The World Health Organization's action plan for 2020 has identified the need for service-based data to motivate for more appropriate community-based services. To date, there is no published data from step-up or step-down facilities in South Africa. Aim(s): To describe the demographic and clinical profile of all patients admitted to New Beginnings between 01 January 2011 and 31 Decembe…	0	0	0	0	0	0	1	0	0	0	0	0		1	Y	1
335	Lourens A. Hodkinson P. Parker R.	2020	Acute pain assessment and management in the prehospital setting, in the Western Cape, South Africa: A knowledge, attitudes and practices survey.	BMC Emergency Medicine	20	no pagination	Embase	Background: Acute pain is frequently encountered in the prehospital setting, and therefore, a fundamental aspect of quality emergency care. Research has shown a positive association between healthcare providers' knowledge of, and attitudes towards pain and pain management practices. This study aimed to describe the knowledge, attitudes, and practices of emergency care providers regarding acute pa…	0	0	0	1	0	0	0	0	0	0	0	0		1	Y	1
336	London E.B. Yoo J.H. Fethke E.D. Zimmerman-Bier B.	2020	The Safety and Effectiveness of High-Dose Propranolol as a Treatment for Challenging Behaviors in Individuals with Autism Spectrum Disorders.	Journal of Clinical Psychopharmacology	40	122-129	Embase	Purpose/Background Individuals with autism spectrum disorders present with social communication deficits and a rigid adherence to sameness. Along with these symptoms, many individuals also present with severe challenging behaviors that place themselves as well as their families and communities at risk for injury. For these individuals, new and effective treatments are acutely needed. Propranolol …	0	0	0	0	0	1	0	0	0	0	0	0		1	Y	1
337	Kiang M.V. Humphreys K. Cullen M.R. Basu S.	2020	Opioid prescribing patterns among medical providers in the United States, 2003-17: Retrospective, observational study.	The BMJ	368	no pagination	Embase	Objective To examine the distribution and patterns of opioid prescribing in the United States. Design Retrospective, observational study. Setting National private insurer covering all 50 US states and Washington DC. Participants An annual average of 669 495 providers prescribing 8.9 million opioid prescriptions to 3.9 million patients from 2003 through 2017. Main outcome measures Standardized dos…	0	0	1	0	0	0	0	0	0	0	0	0		1	Y	1
338	Maffei V.J. Ferguson T.F. Brashear M.M. Mercante D.E. Theall K.P. Siggins R.W. Taylor C.M. Molina P. Welsh D.A.	2020	Lifetime alcohol use among persons living with HIV is associated with frailty.	AIDS	34	245-254	Embase	Background: The average lifespan of persons living with HIV (PLWH) on antiretroviral therapy approximates the general population. However, PLWH are susceptible to early aging and frailty. Behaviors such as alcohol consumption may contribute to frailty among PLWH. Objective(s):To determine the relationships between recent and lifetime alcohol use and frailty among PLWH. Design(s):Cross-sectional, …	0	0	0	1	0	0	0	0	0	0	0	0		1	Y	1
339	Romero-Lopez A.M. Portero-de-la-Cruz S. Vaquero-Abellan M.	2020	Effectiveness of a web platform on university students' motivation to quit smoking.	Revista latino-americana de enfermagem	28	e3318	Embase	OBJECTIVE: to know the dependence on nicotine and the motivation to quit smoking in Nursing and Physiotherapy students of a university in the South of Spain, and to evaluate the impact of an intervention based on the use of information technologies on the motivation to quit smoking. METHOD(S): a pilot study in two phases: the first being cross-sectional and the second, a before-and-after interven…	0	0	0	0	0	0	0	0	0	0	0	0	0	0	Y	0
340	Muzyk A. Smothers Z.P.W. Andolsek K.M. Bradner M. Bratberg J.P. Clark S.A. Collins K. Greskovic G.A. Gruppen L. MacEachern M. Ramsey S.E. Ruiz Veve J. Tetrault J.M.	2020	Interprofessional Substance Use Disorder Education in Health Professions Education Programs: A Scoping Review.	Academic medicine : journal of the Association of American Medical Colleges	95	470-480	Embase	PURPOSE: The authors conducted this scoping review to (1) provide a comprehensive evaluation and summation of published literature reporting on interprofessional substance use disorder (SUD) education for students in health professions education programs and (2) appraise the research quality and outcomes of interprofessional SUD education studies. Their goals were to inform health professions edu…	0	0	1	0	0	0	0	0	0	0	0	0		1	Y	1
341	Christian N.J. Bottner R.	2020	Team-Based Model Increases Initiation of Buprenorphine for Hospitalized Patients with OUD.	Journal of Addiction Medicine	14	e418-e419	Embase	Background: Medication for Addiction Treatment (MAT), such as with buprenorphine, is known to reduce mortality for patients with opioid use disorder. Buprenorphine induction in the hospital setting increases completion of inpatient medical therapies and ultimately the transition to outpatient OUD treatment. Fewprograms nationwide have implemented protocols to bring this evidence-based treatment i…	0	0	0	0	0	0	0	0	0	0	0	0	0	0	Y	0
342	Macleod C. Lagisetty P.A.	2020	Stigma and Primary Care Access for Patients on Long-Term Opioids.	Journal of Addiction Medicine	14	e417	Embase	Introduction: Recent data suggest that many primary care physicians (PCPs) are no longer prescribing opioids and may be unwilling to begin caring for a new patient who is on long-term opioid therapy. Without access to primary care, these patients may be at higher risk of resorting to illicit opioid use and other adverse outcomes such as hospitalization. PCPs' reluctance to care for this group is …	0	0	0	1	0	0	0	0	0	0	0	0		1	Y	1
343	Brooklyn J. Matthews D.E.	2020	Simple, Rapid Spectrophotometric Assay of Prescription Methadone for Diversion Control.	Journal of Addiction Medicine	14	e416-e417	Embase	Introduction: Methadone is a successful treatment for patients with opioid use disorder in Opioid Treatment Programs. Patients get multiple doses to take home as they demonstrate success and compliance with the program. A major issue is diversion potential of these doses. Although methadone does not produce the same euphoric effects as other opiates, there remains significant illicit demand, prim…	0	0	0	0	0	1	0	0	0	0	0	0		1	Y	1
344	Leyde S. Macri J.	2020	Increasing access to buprenorphine: Understanding barriers and solutions in primary care.	Journal of Addiction Medicine	14	e398-e399	Embase	Background: Opioid use disorder (OUD) and chronic pain are common, often co-occurring, conditions that are highly prevalent amongVeterans.Within the San FranciscoVeterans AffairsHealthcare System(SFVAHCS), only 33.0% of Veterans with OUD are prescribed pharmacotherapy treatment and over 1,000 have risk factors for developing OUD (e.g., prescribed chronic opioids). Buprenorphine, an evidence-based…	0	0	0	0	0	0	0	0	0	0	0	0	0	0	Y	0
345	Lyss S. Kate B.	2020	HIV Outbreaks Among People Who Inject Drugs: Opportunities to Engage Addiction Specialists.	Journal of Addiction Medicine	14	e397-e398	Embase	Background: HIV diagnoses among persons who inject drugs (PWID) declined over 90% since peaking in the early 1990's. Yet, in the setting of the national opioid crisis, this progress has stalled. Diagnoses are now increasing nationally, particularly among younger adults (aged<40 years) and non-Hispanic whites. Multiple large, recent outbreaks of HIV among PWID have contributed to these increases. …	0	0	0	0	0	0	0	0	0	0	0	0	0	0	Y	0
346	Calcaterra S.L. McBeth L.	2020	Expanding Access to Addiction Treatment for Inpatients Utilizing Existing Resources.	Journal of Addiction Medicine	14	e396	Embase	Introduction: People with opioid use disorder (OUD) are increasing hospitalized for complications related to opioid use. While their acute medical issue is treated in the hospital, often their OUD is not addressed, resulting in a missed opportunity to engage high-risk patients inOUD treatment. Hospitalist physicians care for many hospitalized patients in the United States and are leaders of innov…	0	0	0	0	0	0	0	0	0	0	0	0	0	0	Y	0
347	Bertucci S. Venables N.	2020	Outcomes of Imbedded Tobacco Intervention for Veterans in Substance Use Treatment Program.	Journal of Addiction Medicine	14	e407-e408	Embase	Background: Historically, substance use disorder (SUD) treatment programs have struggled to offer adequate interventions for tobacco dependence. Tobacco use is a leading cause of death in individuals with psychiatric illness or addictive disorders. Additionally, tobacco use is associated with less satisfactory SUD treatment outcomes, whereas treatment of tobacco dependence supports long-term sobr…	0	0	0	0	0	0	0	0	0	0	0	0	0	0	Y	0
348	Rudolf V.	2020	COMPASSION: Community Of Maternal PArenting Support for Substance Impacted WOmen & Newborns.	Journal of Addiction Medicine	14	e391	Embase	Objective: The project measured the impact of an novel COMPASSION (Community Of Maternal PArenting Support for Substance Impacted WOmen and Newborns) approach to support normalizing ''zero separation'' care for pregnant/parenting women, neonates and families impacted by opioid use. Background(s): Untreated opioid use disorder in pregnancy is a major public health problem and timely treatment impr…	0	0	0	0	0	0	0	0	0	0	0	0	0	0	Y	0
349	Brown S.D. Solh T.M.	2020	OUD and Physician Assistants: Integrating OUD & MAT training into PA Curriculum.	Journal of Addiction Medicine	14	e406-e407	Embase	Introduction: As medical educators navigate the public health emergency caused by opioid use disorder (OUD), integration of effective instruction to train physician assistants (PA) to recognize and manage OUD is paramount. Research has shown that PAs are more likely than physicians to prescribe opioids in outpatient and emergent settings, which highlights the need for this training. Moreover, a r…	0	0	0	0	0	1	0	0	0	0	0	0		1	Y	1
350	Amura C.R. Sorrell T.R.	2020	Colorado Medication Assisted Treatment Program Implementation Outcomes.	Journal of Addiction Medicine	14	e390	Embase	Introduction: Opioid use disorders (OUD) cause morbidity and mortality, and present multiple legal problems, and health care utilization issues. Medications for Opioid Use Disorder (MOUD) are cost effective evidence- based approaches to address OUD. The Colorado Legislature funded the implementation of a MAT program in two rural counties with the highest OUD rates and access disparities, with the…	0	0	0	0	0	0	0	0	0	0	0	0		0	Y	0	1
351	Pirard S. Bourdon C.	2020	Changing Pathways to Opioid Use Disorder Recovery During Inpatient Care.	Journal of Addiction Medicine	14	e389	Embase	Background: While Medication-Assisted Treatment (MAT) and in particular Opioid Maintenance Therapy (OMT) is associated with the most successful outcomes for individuals with Opioid Use Disorder (OUD), it is grossly underutilized (i). Many inpatient programs still use medical detoxification protocols, discharging clients without starting MAT. Detoxification is however associated with high rates of…	0	0	0	0	0	0	0	0	0	0	0	0	0	0	Y	0
352	Malone M. McDonald R.D.	2020	Buprenorphine XR in Jail and at Re-Entry vs. Daily Sublingual Buprenorphine- Naloxone: Pilot.	Journal of Addiction Medicine	14	e387	Embase	Introduction: In 2016, opioids were involved in 42,249 deaths and opioid overdose deaths were five times higher than in 1999. On average, 115 Americans die every day from an opioid overdose. The opioid and overdose epidemic has intensified efforts to expand and optimize effective medicated assisted treatments (methadone, extended-release naltrexone, buprenorphine) in criminal justice and primary …	0	0	0	0	0	1	0	0	0	0	0	0		1	Y	1
353	Latham I. Jett R.-D.	2020	Begin the Turn: A Mobile Recovery Unit.	Journal of Addiction Medicine	14	e386	Embase	Introduction: Despite numerous measures to increase access to life-saving buprenorphine treatment and avenues to recovery in the City of Philadelphia, numerous residents of the neighborhoods most affected by the opioid epidemic still are unable to access treatment. Begin the Turn is a low-barrier, trauma-informed mobile care unit with access to outreach services, counseling, case management, and …	0	0	0	0	0	0	0	0	0	0	0	0		0	Y	0
354	Mitton J.A. Bearnot B.	2020	Always Jumping Through Hoops: Mapping Opioid Use Disorder-Associated Endocarditis Care.	Journal of Addiction Medicine	14	e383	Embase	Background: Infectious complications of opioid use disorder (OUD), including endocarditis, are rising in the U.S. Individuals with OUD-associated endocarditis have poor clinical outcomes and their care is not well understood. Our objective was to perform journey mapping, a qualitative tool that represents individuals' movement through a complex system that has traditionally been used in consumer …	0	0	0	1	0	0	0	0	0	0	0	0		1	Y	1
355	Aloush V. Gurfinkel A. Shachar N. Ablin J. Elkana O.	2020	Pain in the Time of Corona: Impact of COVID 19 Outbreak on Fibromyalgia Patients.	Arthritis and Rheumatology	72	69-70	Embase	Background/Purpose: Fibromyalgia is a chronic pain disorder, characterized by abnormal pain processing in the central nervous system. Acute or chronic stress may trigger or aggravate symptoms. We aimed to evaluate the physical and mental health of fibromyalgia (FMS) patients during the COVID 19 outbreak, and to identify related protective and risk factors. Method(s): An online survey was publishe…	0	0	0	1	0	0	0	0	0	0	0	0		1	Y	1
356	Hennebel C. Vilmont V. Grau A.C. Fumeaux D. Fakhouri F. Burnier M. Pruijm M.	2020	Opioid use in swiss chronic hemodialysis patients: Differences between an academic and peripheral dialysis center.	Swiss Medical Weekly	150	41S-42S	Embase	Background Pain is a common reported symptom in end-stage renal disease (ESRD) patients on chronic hemodialysis (HD). As NSAIDs are relatively contraindicated, application of the WHO analgesic ladder theoretically leads to a more frequent use of opioids, but Swiss data are lacking. The aims of this study were therefore to assess the prevalence of opioid medication prescription and compare prescri…	0	0	0	0	0	0	0	0	0	0	1	0		1	Y	1
357	Baldock D. Zhang C.	2020	Diff erences in Treating Knee Osteoarthritis by Clinician Specialty.	Arthritis and Rheumatology	72	1405-1406	Embase	Background/Purpose: Current treatment of knee osteoarthritis (OA) is focused primarily around pain relief offering sustained mobility and prioritizing symptom relief over disease progression potentially impacts treatment outcome in the longer term for patients. With candidate therapies being investigated to address disease progression, it is important to examine if and where differences exist, wi…	0	0	0	1	0	0	0	0	0	0	0	0		1	Y	1
358	Karkache W. Ivory C.	2020	Survey of Medical Cannabis Use in Lupus and Scleroderma.	Arthritis and Rheumatology	72	2274-2275	Embase	Background/Purpose: Despite the lack of research regarding medical cannabis, marijuana and its by-products have gained popularity over the last decades. A 2019 Statistics Canada report revealed that approximately 16% of Cana-dians used marijuana in the last year. A Canadian study also revealed that 80% of rheumatologist participants were questioned by their patients weekly regarding medical marij…	0	0	0	0	0	1	0	0	0	0	0	0		1	Y	1
359	Cavilla S. Churchill D.	2020	Reducing the prevalence of smoking in PLWHIV: the next target?.	HIV Medicine	21	37	Embase	Background: People living with HIV (PLWH) are more likely to smoke, develop smoking related diseases and are less likely to quit. This is of increasing importance as PLWH live longer in the advent of early antiretroviral treatment and smoking remains a major contributor to avoidable deaths Method: Work was conducted at a centre in a city of high HIV prevalence outside London.A sample of clinic vi…	0	0	0	0	0	0	0	0	0	0	0	0		0	Y	0	1
360	Fernandes H.Z. Pinto C.F. Loiola F.N. Coelho S.M. Felix M. Gomes L. Vale I.D.O.D.	2020	Treatment navigation to reduce emergency room (ER) visits in cancer patients.	Journal of Clinical Oncology	38	no pagination	Embase	Background: The practice of conventional oncology has undoubtedly changed in the last 15 years, becoming more efficient, but also more complex and expensive. This complex care needs significant coordination. In the last 2 years in half of the continuing development of our care coordination working in the "Navigation Treatment" domain, the impact on reducing ER visits was, in media, 75%. Method(s)…	0	0	0	0	0	0	1	0	0	0	0	0		1	Y	1
361	Jain R. Berge D. Richard R. Subbaroyan J. Barnard A. Caraway D.	2020	Investigation into the effect of high frequency spinal cord stimulation (hf-scs) at 10 khz on opioid analgesic pain management in a chronic intractable low back and/or radicular leg pain population.	Pain Practice	20	81	Embase	Introduction: Studies have shown that chronic low back pain (LBP) affects an estimated 15-45%of the population and is the most common cause of disability in individuals between the ages of 45 and 65 years(1). Current conventional medical management (CMM) often incorporates opioid drug therapy as its front-line approach for LBP, irrespective of its association with well-described side effects and …	0	0	0	0	0	0	0	0	0	0	1	0		1	Y	1
362	Leyden S. Cummins M. Wakelin K.	2020	Use of social media and web-based support to provide continuity of care during a pandemic for Australian Neuroendocrine Cancer patients.	Asia-Pacific Journal of Clinical Oncology	16	185	Embase	NeuroEndocrine Cancer Australia (NECA) have an established support and information service, encompassing an online and telephone NET Nurse, face-to-face and online support groups, and education forums. In March 2020, as the impact of COVID 19 became apparent, demands on (and restrictions to) these services increased. NECA responded quickly to implement online activities including a virtual walk, …	0	0	0	0	0	0	1	0	0	0	0	0		1	Y	1
363	Berger Y. Schurter D. Pietsch U. Habermann F. Albrecht R. Theiler L.	2020	Use of nasal nalbuphine in prehospital trauma management by first-rescue personnel on SKI slopes in Switzerland.	Swiss Medical Weekly	150	13S	Embase	Introduction: Especially for trauma patients, pain is one of the major symptoms in the prehospital setting. Therefore, a sufficient and quick pain relief is essential but often difficult. Because of the mountainous to-pography of Switzerland, first rescue services (FRS) of ski resorts may have to cope with a time delay between the injury of the patient and the arrival of professional rescue perso…	0	0	0	0	0	1	0	0	0	0	0	0		1	Y	1
364	Krajnik M. Hepgul N. Wilcock A. Jassem E. Bandurski T. Tanzi S. Simon S.T. Higginson I.J. Jolley C.	2020	Management of chronicbreathlessness: a multinational survey of respiratory medicine and palliative care doctors.	European Respiratory Journal	56	no pagination	Embase	Background: Breathlessness management appears to differ between clinical specialties, but data are limited. Aims and Objectives: To explore breathlessness management by respiratory medicine (RM) and palliative care (PC) doctors, and the influence of guidelines. Method(s): European RM and PC doctors were invited to complete an online survey that included 3 case vignettes: advanced COPD; fibrotic I…	0	0	0	0	0	1	0	0	0	0	0	0		1	Y	1
365	Santos E.C.W. Barilli S. Zigiotto C. Carmona S. Lippert R.	2020	Efficacy of a Bundle for Prevention of Ventilator Associated Pneumonia in an Adult Intensive Care Unit.	European Respiratory Journal	56	no pagination	Embase	Introduction: Ventilator associated pneumonia (VAP), one of the most recurrent hospital-adquired infections, is associated to high mortality rates, increase in lenght of stay and costs. Different strategies have been implemented to reduce VAP, within them bundles - evidence-based practices that result in reduction in the incidence of infection when simultaneously applied Goal: To verify the incid…	0	0	0	0	0	0	0	0	0	0	1	0		1	Y	1
366	Peters L. Zhao J. Pearce H. Smith S. Pockney P.	2020	Prescription and consumption of opioids after discharge following colorectal procedures.	Colorectal Disease	22	17	Embase	Aim: Opioid prescribing rates and adverse events have risen over the last 20 years. We present Australian data analysing the prescription and consumption of opioids after discharge from colorectal procedures. Method(s): Patients who underwent elective bowel resections, ostomy formations, or restoration of bowel continuity procedures were prospectively recruited from an Australian tertiary referra…	0	0	0	1	0	0	0	0	0	0	0	0		1	Y	1
367	Russell J. Campbell R. Poon L.	2020	Implementation of a standardized polypharmacy deprescribing process.	Journal of the American Geriatrics Society	68	S275	Embase	Background: Polypharmacy is associated with an increased risk for adverse drug events, drug-drug and drug-disease interactions, falls, and mortality. The San Francisco Veterans Affairs Health Care System's (SFVAHCS) Community Living Center (CLC) provides both long and short-term care. The clinical pharmacist (CP) completes a monthly medication regimen review (MRR) note on all CLC patients, but th…	0	0	0	0	0	1	0	0	0	0	0	0		1	Y	1	1
368	Iyer S. Weith J. Frommer L. Hoang-Gia D. Scales A. Gould C. Runnels T. Shum C.	2020	Dementia simulation training VA Palo Alto health care system, Palo Alto, CA.	Journal of the American Geriatrics Society	68	S76	Embase	BACKGROUND Patients with dementia in acute and extended care settings may display confusion, engage in aggressive and assaultive behaviors, and attempt elopement. Throughout the VA Palo Alto (VAPA) there have been many requests for help on how to manage these issues. To address this we created a Dementia Simulation Training using a patient centered communication framework. The objectives of this …	0	0	0	0	0	1	0	0	0	0	0	0		1	Y	1
369	Brown D.K. Fosnight S. Patton R. Drost J. Hazelett S. Sanders M. Kidd L. Kropp D.	2020	Older adult opioid abuse education for the interprofessional team.	Journal of the American Geriatrics Society	68	S72	Embase	Background: Opioid abuse is a national priority in healthcare. According to the CDC, nearly 10.3 million people misused prescription opioids in 2018, and two out of three overdose deaths involve an opioid. Overdose rates in older adults have shown a steady and significant increase over time. Treatment for opioid abuse in older adults can best be managed by an interprofessional (IP) team. Educatio…	0	0	0	0	0	1	0	0	0	0	0	0		1	Y	1	1
370	Oruganti P. Betcher S.J. Wakade Z. Ding X. Abegunde A.T.	2020	Cannabidiol oil-associated microscopic colitis.	American Journal of Gastroenterology	115	S840	Embase	INTRODUCTION: Microscopic colitis (MC) is a chronic inflammatory condition of the colon, characterized by watery, non-bloody diarrhea, and normal appearing colonic mucosa on colonoscopy. It is diagnosed by biopsy, which differentiates between the two subtypes, lymphocytic and collagenous colitis. Many drugs have been associated with MC but the pathophysiology is incompletely understood. Cannabidi…	0	0	0	1	0	0	0	0	0	0	0	0		1	Y	1
371	Saidman J. Jurkowski Z. Ehrlich A.C.	2020	Do We Know if Our Constipated Patients Are Taking Opiates?.	American Journal of Gastroenterology	115	S255	Embase	INTRODUCTION: Constipation is the one of the most common reasons for obtaining gastroen-terology consultation. Use of opioid medications is a frequent contributor to constipation, and the opioid epidemic has increased awareness about this public health concern. Many states have mandated centralized monitoring of opioid prescriptions to limit abuse. The aim of this study was to determine how physi…	0	0	0	1	0	0	0	0	0	0	0	0		1	Y	1
372	Szybist S. Wu A. Dzwonkowski M. Knight S. Smith G. Patel U. Patel B. Hor M.	2020	Investigation on the use of cannabis in the treatment of inflammatory bowel disease.	American Journal of Gastroenterology	115	S1675-S1676	Embase	INTRODUCTION: * IBD symptoms include abdominal pain, cramps, bloating, diarrhea, decreased appetite, weight loss, and extraintestinal symptoms, such as joint pain, depression and anxiety.9 * Current patient dissatisfaction over conventional therapies for management of IBD symptoms, such as pharmacologic treatment and surgical resection, has led to the pursuit and use of cannabis as a source of di…	0	0	0	0	0	1	0	0	0	0	0	0		1	Y	1
373	Davis S. Goodall B. Lynch-Hill Y. Dutin A. Oldford S. Barrett L.	2020	Hepatitis C treatment and barriers to care in nova scotian vulnerable populations.	Hepatology	72	562A	Embase	Background: Hepatitis C (HCV) elimination requires successful treatment for vulnerable populations, utilizing novel approaches to care While treatment guidelines encourage a "treat all" approach for HCV, limited real-world data exists We assessed real-world HCV treatment effectiveness in vulnerable populations in Nova Scotia, Canada Barriers leading to lost to follow up (LTFU) were identified to …	0	0	0	0	0	0	0	0	0	0	1	0		1	Y	1
374	Gallagher F. Goodall B. Dirk J. Christmas M. MacIssac C. Arora G. Barrett L.	2020	Hepatitis C care engagement by licensed and unlicensed providers using point-of-care testing in a community-based, opioid treatment program.	Hepatology	72	589A-590A	Embase	Background: Hepatitis C elimination requires innovative strategies for HCV diagnosis and engagement in care People who use substances (PWUS) face numerous barriers accessing HCV testing, care, and treatment in tertiary care settings Point-of-care (POC) testing may be an important engagement tool for linking PWUS to HCV care We implemented Health Canada's approved HCV POCT in a low-threshold, comm…	0	0	0	0	0	0	0	0	0	0	0	0	0	0	Y	0
375	Schwarz M. Schubert R. Jenke A. Schmidbauer C. Schutz A. Schwanke C. Gutic E. Pirker R. Lang T. Reiberger T. Haltmayer H. Gschwantler M.	2020	Directly observed therapy for hepatitis C alongside opioid agonist therapy as an effective microelimination strategy in Vienna.	Hepatology	72	551A	Embase	Background: To reach the WHO goal of eliminating hepatitis C, micro-elimination strategies targeting populations at a high risk of infection are quintessential In Western countries, people who inject drugs (PWIDs) show the highest hepatitis C virus (HCV) prevalence The Viennese model of directly observed therapy (DOT) combines opioid agonist therapy (OAT) with direct-acting antiviral agents (DAA)…	0	0	0	0	0	1	0	0	0	0	0	0		1	Y	1
376	Cossler N. Liu J.H. Albertini M. Porter S. Niemi M. Katz T.J.	2020	Reducing postpartum oxycodone usage at university hospitals.	Obstetrics and Gynecology	135	58S	Embase	INTRODUCTION: Opioid analgesics are among the most common medications employed for postpartum pain management. However, opioid side effects such as nausea, vomiting, urinary retention, and sedation are problematic and can adversely impact postpartum recovery. In addition, the national opioid crisis has prompted enhanced vigilance around narcotic usage in healthcare settings. Non-steroidal anti-in…	0	0	0	0	0	1	0	0	0	0	0	0		1	Y	1	1
377	Conroy M. Altman A. Marcotte M.P. Mincarelli D. Holbert M. Crisp C.C.	2020	Reducing outpatient opiate utilization in the postpartum period.	Obstetrics and Gynecology	135	58S	Embase	INTRODUCTION: The United States is experiencing an epidemic of opiate-related deaths with rates continuing to rise. The majority of postpartum women use only half of opioid tablets prescribed at discharge, and 95% of women do not dispose of excess medication by the postpartum visit. This offers an opportunity to modify physician prescribing habits during the postpartum period. METHOD(S): This is …	0	0	0	0	0	0	0	0	0	0	0	0		0	Y	0
378	Curro V. Pardanani S.	2020	Opioid use after cesarean delivery in a community hospital setting.	Obstetrics and Gynecology	135	56S	Embase	INTRODUCTION: The opioid epidemic is a serious public health concern that currently affects approximately 2 million Americans. Since cesarean sections are one of the most common surgeries performed in the United States, there have been many studies looking at opioid prescription practices. Prescribing patterns of opioids after cesarean vary widely and there is little information regarding normati…	0	0	0	1	0	0	0	0	0	0	0	0		1	Y	1
379	Reddy S. McLaughlin J. Stansbury N. Knudtson J.	2020	Patterns in the management of endometriosis among physicians: A cross-sectional survey.	Obstetrics and Gynecology	135	15S	Embase	INTRODUCTION: Management of endometriosis is complex and varies among providers. This study investigates patterns in the management of endometriosis among Obstetrics and Gynecology physicians in the United States. METHOD(S): The Institutional Review Board reviewed and approved this study. A national online survey was sent to 5000 members of the American College of Obstetrics and Gynecology. It in…	0	0	0	0	0	0	0	0	0	0	1	0		1	Y	1
380	Rosenau J. Hooman N.	2020	Addition of structured psychosocial assessment and intervention to interdisciplinary hepatitis C team increases treatment uptake: Results of the prospective, randomized, controlled care-c trial.	Hepatology	72	523A-524A	Embase	Background: Even after successful linkage to care, a substantial number of patients do not start hepatitis C virus (HCV) treatment (Tx) We aim to investigate if the addition of a social worker/patient navigator (SW/PN) team can increase the Tx-uptake rate using a standardized psychosocial evaluation (Psychosocial Readiness Evaluation and Preparation for Hepatitis C Treatment, PREP-C; prepc org) a…	0	0	0	0	0	1	0	0	0	0	0	0		1	Y	1
381	Martinez A. Sparacino G. Tahir M.	2020	Rapid implementation of telemedicine for HCV management of PWID during COVID pandemic.	Hepatology	72	298A-299A	Embase	Background: Telemedicine has been effectively utilized for HCV management in rural and prison settings and recently has been investigated in substance abuse facilities, Colocalized management of HCV and addiction disorders has also been proven to be an effective strategy for microelimination among PWIDs The CoVID-19 pandemic resulted in the need to reduce patient density in outpatient ambulatory …	0	0	0	0	0	0	0	0	0	0	0	0	0	0	Y	0
382	Rados I. Gugic D.	2020	Management of cancer pain.	Libri Oncologici	48	18-19	Embase	Cancer pain can be caused by the tumor itself, surgery, or is the result of chemotherapy or radiotherapy treatment. Neurological post-therapy impairments (due to radiation and chemotherapy) are significant causes of pain in cancer pain syndrome. These impairments often present up to 20% of total cancer pain. The most common clinical appearance of post-therapy complication is sensory and motor sym…	0	0	0	0	0	0	1	0	0	0	0	0		1	Y	1
383	Oberbarnscheidt T. Miller N.	2020	Kratom-a lethal drug on the rise.	American Journal on Addictions	29	207	Embase	Background: In Malaysia, Dutch botanist Pieter Korthals in 1831 first discovered Kratom or Mitragyna speciosia. Kratom is derived from the Nitragyna speciose korth, a tropical forest tree found in Malaysia, Thailand, and Myanmar. The trees' leaves contain psychoactive opioid compounds, consumed for thousands of years. Kratom contains alkaloids that bind to opioid receptors, with an opioid drug st…	0	0	0	1	0	0	0	0	0	0	0	0		1	Y	1
384	Zhong Q. Klesges R. Ait-Daoud Tiouririne N. Amin P.	2020	Flick it, i quit!.	American Journal on Addictions	29	205-206	Embase	Background: Smoking cessation is a dynamic process that often involves a sequence of unsuccessful attempts to quit before long-term abstinence is achieved. A significant number of smokers express a desire to quit at various times in their smoking history, and only about one-third of them actually attempt to quit each year and few are successful. We know very little about what factors contribute t…	0	0	0	0	0	0	0	0	0	0	0	0	0	0	Y	0
385	Sethi R. Ravishankar D.A.	2020	Buprenorphine a safer alternative in elderly population with opioid use disorder and chronic pain.	American Journal on Addictions	29	199-200	Embase	Background: Substance use disorder is increasingly becoming a problem among elderly population in the United States. The number of Americans aged 50+ years with a substance use disorder is projected to double from 2.8 million in 2002 to 2006 to 5.7 million in 2020. People aged 60 years and over in the world has been more 700 million. This accounts for more than 10% of the population. Opioid use d…	0	0	0	0	0	1	0	0	0	0	0	0		1	Y	1
386	Leamon M. Bakerjian D. Kayingo G. Edwards J. Marin A. Yang C.	2020	A needs assessment of mat education among a health providers who work with interprofessional learners.	American Journal on Addictions	29	228	Embase	Background: Medication-assisted treatment (MAT) with buprenorphine is widely acknowledged as effective treatment for opioid use disorder (OUD), it remains underutilized. The ability to prescribe buprenorphine for OUD has recently been expanded beyond waivered physicians to include waivered nurse practitioners and physician assistants. Further efforts have included extending buprenorphine prescrib…	0	0	0	1	0	0	0	0	0	0	0	0		1	Y	1
387	Ignaszewski M.J. Bukstein O.	2020	Treatment of nicotine dependence by child and adolescent psychiatrists.	American Journal on Addictions	29	224-225	Embase	Background: Nicotine use has been found to be more prevalent among patients with psychiatric disorders, and has been found to negatively impact mental health. Nicotine use has been associated with comorbidity, symptom severity, is a risk factor for substance use disorder and relapse, as well as affective disorders, self-harm and suicide rates. The longterm consequences of tobacco use are well est…	0	0	0	0	0	1	0	0	0	0	0	0		1	Y	1
388	Doukas S. Kavali L. Menon R. Bukhari A.	2020	E-CIGARETTE- OR VAPING-INDUCED LUNG INJURY: A CASE SERIES.	Chest	158	A2357	Embase	SESSION TITLE: Medical Student/Resident Tobacco Cessation and Prevention Posters SESSION TYPE: Med Student/Res Case Rep Postr PRESENTED ON: October 18-21, 2020 INTRODUCTION: Recently, a rapidly increasing number of e-cigarette or vaping induced lung injury (EVALI) has been reported across the nation. Given the ongoing epidemic, it has been suggested that specific chemical substances used as addit…	0	0	0	1	0	0	0	0	0	0	0	0		1	Y	1
389	Ul Alam M.D.	2020	VAPING-INDUCED SPONTANEOUS PNEUMOMEDIASTINUM: A CASE REPORT.	Chest	158	A1194	Embase	SESSION TITLE: Fellows Disorders of the Mediastinum Posters SESSION TYPE: Fellow Case Report Posters PRESENTED ON: October 18-21, 2020 INTRODUCTION: Pneumomediastinum is defined as the presence of air or other gas in the mediastinum also known as mediastinal emphysema.1Pneumomediastinum can be categorized as SPM and secondary pneumomediastinum. Secondary pneumomediastinum is caused by blunt or pe…	0	0	0	0	0	0	0	0	0	0	1	0		1	Y	1
390	Bleicher J.M. Esplin J. Blumling A. Noack Cohan J. Thomas Savarise M. Kaphingst K. Camille Huang L.	2020	Rural Patient Experiences Managing Pain and Opioids after Operation.	Journal of the American College of Surgeons	231	S108	Embase	Introduction: Opioids prescribed for postoperative pain contribute to opioid addiction and abuse. Rural patients are disproportionately affected by this opioid epidemic. The purpose of this study was to understand rural patients' perspectives on factors contributing to opioid misuse after operations and barriers to disposal of leftover medication. Method(s): Semi-structured interviews were conduc…	0	0	0	1	0	0	0	0	0	0	0	0		1	Y	1
391	Battle D. Bergerot C.D. Msaouel P. Zhang T. George D.J. Staehler M.D.	2020	Patient-reported use of marijuana and cannabinoid (CBD) oil in patients with renal cell carcinoma undergoing systemic therapy.	Journal of Clinical Oncology	38	no pagination	Embase	Background: The use of cannabis and cannabinoid related products has become increasingly common among cancer patients. We sought to gather independent data from online kidney cancer patient communities to assess frequency of use of marijuana and CBD-oil and estimate influence on treatment duration and side-effects. Method(s): The KCCure online survey was performed between August 1, and September …	0	0	0	0	0	1	0	0	0	0	0	0		1	Y	1
392	Kominsky H. Rose J. Caterino J. Lehman A. Palettas M. Sourial M.	2020	Trends in analgesic prescribing for acute renal colic managed in the emergency department at a tertiary referral center.	Journal of Urology	203	e26-e27	Embase	INTRODUCTION AND OBJECTIVE: Renal colic secondary to kidney stone disease is a common reason for emergency department (ED) visits and often leads to patients receiving narcotic medications. With the ongoing opioid epidemic in the United States, there are increasing pressures to limit the prescribing of opiates for acute renal colic. The objective of this study was to evaluate the longitudinal tre…	0	0	0	1	0	0	0	0	0	0	0	0		1	Y	1
393	Muesch A. Williams J. Clegg A. Patterson B.W. Svenson J. Ward M.A.	2020	Effect of history, physical, and antithrombotic agents for chest-related outcomes in geriatric ground level falls.	Academic Emergency Medicine	27	S141	Embase	Background and Objectives: There are over two million falls in elderly patients per year and makes up 10-15% of this group's emergency department (ED) visits. The evaluation in the ED often relies on the use of imaging modalities like computed tomography (CT) which has been shown to increase physician confidence in this evaluation. The purpose of this study is to determine the predictive value of…	0	0	0	1	0	0	0	0	0	0	0	0		1	Y	1
394	Altman J. Wyatt C. Brown L.H.	2020	Emergency physician opioid prescribing for distal radius fractures.	Academic Emergency Medicine	27	S228-S229	Embase	Background and Objectives: The American Academy of Orthopedic Surgeons (AAOS) has created a toolkit to assist ED physicians in minimizing opioid prescribing for patients with simple fractures, favoring instead acetaminophen and ibuprofen. The purpose of this study was to assess current ED physician prescribing for simple fractures-specifically, distal radius fractures-and describe the opportunity…	0	0	0	0	0	1	0	0	0	0	0	0		1	Y	1
395	Lock B.G. Szalay L.R. Wagh A. Matreja P. Tsai S.-L.	2020	Battlefield auricular acupressure for treatment of pain in the emergency Department: A pilot study.	Academic Emergency Medicine	27	S67	Embase	Background and Objectives: The Joint Commission mandates hospitals to offer non-pharmacologic therapies, for example acupuncture, to treat pain given the current opioid epidemic. Auricular Battlefield Acupuncture (BFA) is utilized in the United States military to treat pain because of its rapid onset, safety, and ease of application. BFA broader usage with acupuncture needles is limited by certai…	0	0	0	0	0	1	0	0	0	0	0	0		1	Y	1
396	Canning P. Doyon S. Hart K. Kamin R. Kosciusko M.	2020	Incidence of opioid overdoses in motor vehicles in Connecticut.	Academic Emergency Medicine	27	S135	Embase	Background and Objectives: In 2017, over 70,000 Americans died from overdose, including 1,038 in Connecticut. Knowing where patients are overdosing can help public health groups target interventions. This study examines how many suspected opioid overdoses occur in motor vehicles using data from the Connecticut Statewide Opioid Response Directive (SWORD) project Methods: The SWORD project requires…	0	0	0	0	0	0	0	0	0	0	1	0		1	Y	1
397	Hawk K. D'Onofrio G. Chawarski M.C. O'Connor P.G. Cowan E. Lyons M.S. Richardson L.D. Rothman R. Whiteside L. Owens P. Martel S. Coupet E. Pantalon M.V. Curry L. Fiellin D.A. Edelman E.J.	2020	Readiness to initiate buprenorphine in the emergency department: A multisite mixed-methods formative evaluation.	Academic Emergency Medicine	27	S189	Embase	Background and Objectives: Treatment of opioid use disorder (OUD) with buprenorphine decreases opioid use and prevents morbidity and mortality. Emergency departments (ED) are an important setting for buprenorphine initiation for patients with untreated OUD, yet provider readiness varies. Our objective was to characterize barriers and facilitators of readiness to initiate buprenorphine for the tre…	0	0	0	0	0	1	0	0	0	0	0	0		1	Y	1
398	Celedon M.A. Basrai Z.I. Hsiao J.J. Patel N. Kay C.L. Harvey M.A. Christopher M.L.D. Sasson C.	2020	A novel metric for identifying naloxone distribution from the emergency department in high-risk patients.	Academic Emergency Medicine	27	S15	Embase	Background and Objectives: The Veterans Health Administration (VHA) Opioid Safety Initiative (OSI) has increased awareness and changed provider behavior to address the opioid public health crisis in large part by utilizing Academic Detailing Service clinical dashboards. ED OSI, a subset of VHA OSI, focuses on ED-based quality improvement programs to prevent opioid-related mortality. The purpose o…	0	0	0	0	0	1	0	0	0	0	0	0		1	Y	1
399	Fockele C. Duber H.D. Finegood B. Morse S.C. Whiteside L.	2020	Improving transitions of care for patients initiated on buprenorphine from the emergency department.	Academic Emergency Medicine	27	S188	Embase	Background and Objectives: Opioid use disorder (OUD) is on the rise nationwide with increasing emergency department (ED) visits and deaths secondary to overdose. Although previous research has shown that patients who are started on buprenorphine in the ED have increased engagement in addiction treatment, access to on-demand medications for OUD is still limited, in part because of the need for out…	0	0	0	0	0	0	0	0	0	0	0	0	0	0	Y	0
400	Chou E.H. Chan R. Bhakta T. Kirby J. Garrett J. Morrissey B. Wang H. D'Etienne J. Gower J. Palmore K. House M.	2020	Association of alternatives to opioids protocol for acute pain with opioid reduction in emergency department.	Academic Emergency Medicine	27	S97	Embase	Background and Objectives: Pain is the most common reason that patient presents to the emergency department (ED). Increasing overuse of opioids for acute pain control has become an issue in ED. This study is to assess the association of the implementation of Alternatives to Opioids (ALTO) protocol in ED with opioid administration and ED throughput measures Methods: This was a retrospective cohort…	0	0	0	0	0	0	0	0	0	0	0	0	0	0	Y	0	1
401	Lamberta M. Aghera A. Cardell A.M. Elahi N. Motov S. Strayer R.J.	2020	A faculty opioid stewardship program integrating simulation based-training with standardized patients.	Academic Emergency Medicine	27	S330-S331	Embase	Intro/Background: The US Department of Health and Human Services declared the opioid crisis a public health emergency in 2017. Opioid misuse has resulted in a dramatic increase in deaths over the past 2 decades and imposes an enormous public health burden across the US. Particularly high are the rates of premature death in young Americans. This has resulted in a call for action to develop program…	0	0	0	0	0	0	0	0	0	0	1	0		1	Y	1	1
402	Lugassy D. Mc Cormack R.P. Shin S.-M. Zabar S. Ngyuen A. Moran Z. Di Salvo P.	2020	Demystifying and destigmatizing emergency department-initiated buprenorphine: A standardized experiential faculty development.	Academic Emergency Medicine	27	S330	Embase	Intro/Background: Opioid-related emergency department (ED) visits continue to rise at an alarming rate with 5% annual mortality observed among overdose survivors. Mortality was 60% lower among those receiving pharmacotherapy for opioid use disorder (OUD) in the subsequent year; however, only 1/3 did. Despite D'Onofrio's landmark study demonstrating that initiating buprenorphine and referral in th…	0	0	0	0	0	0	0	0	0	0	1	0		1	Y	1
403	Burton J.H. Giampalmo S. Hartman C. Hartman D. Rea W. Kuehl K. Farthing W.M. Salamoun M. Trestman R.	2020	Opioid use disorder patients in an emergency department buprenorphine program with referral to outpatient therapy.	Academic Emergency Medicine	27	S223	Embase	Background and Objectives: Emergency Department (ED)-based buprenorphine programs have been slowly emerging. Optimally these efforts are coupled with expedient enrollment in office based opioid therapy (OBOT). We report the outcomes and characteristics associated with an ED/OBOT buprenorphine program targeted to enroll opioid use disorder (OUD) patients (pts) Methods: This IRB-reviewed prospectiv…	0	0	0	0	0	0	0	0	0	0	0	0	0	0	Y	0
404	Langabeer J.R. Champagne-Langabeer T. Prater S.J. Luber S. Fadial T. Yatsco A. Khraish G. Bobrow B. Chambers K.A.	2020	Emergency department-initiated outreach and treatment for opioid use disorders.	Academic Emergency Medicine	27	S293	Embase	Background and Objectives: Research out of Yale has shown that emergency department (ED) initiated buprenorphine for opioid-dependent patients is effective at engaging patients in treatment. We expanded on this model by incorporating post-visit peer recovery specialists, licensed counselors, and patient navigators as well as a community network of ambulatory providers. We also incorporated home a…	0	0	0	0	0	0	0	0	0	0	0	0	0	0	Y	0
405	Brinkley K. Baysinger A. Kioumarsi A. Ramos T. Hill R. Claborn K.	2020	Influences of patient-centered care on opioid prescribing: Patient expectations and provider autonomy.	Alcoholism: Clinical and Experimental Research	44	196A	Embase	Introduction: Opioid misuse affects over 2 million people in the US, and recent qualitative studies show that opioid prescriptions are sometimes used as motivational incentives to keep patients engaged in treatment for co-occurring medical problems, potentially affecting autonomy. The purpose of this secondary analysis of qualitative data is to examine how patient-centered care may influence the …	0	0	0	0	0	0	0	0	0	0	1	0		1	Y	1
406	Braun I. Nayak M. Revette A. Chai P. Yusufov M. Pirl W.	2020	Oncology patients' perspectives on medical marijuana's integration with medical care.	Psycho-Oncology	29	63-64	Embase	Background/Purpose: Little is known about how medical marijuana (MM) interdigitates with medical care for patients who use it. The objective of this research was to understand health-care oversight and key information sources for oncology patients using MM. Method(s): Design: Qualitative. Participant(s): Individuals with physician-confirmed cancer diagnoses and state-authorization to use MM (N = …	0	0	0	0	0	0	0	0	0	0	1	0		1	Y	1
407	Brewer L. Berry-Rieser D. Orr J. Egan T. Johnson K.	2020	A computerized system to prompt postoperative patients to breathe during drug-induced respiratory depression.	Anesthesia and Analgesia	130	12	Embase	Background: Adverse consequences of opioid therapy to treat postoperative pain include ventilatory depression and possibly airway obstruction if mixed with a sedative. These may cause significant morbidity and mortality during the first 72 hours after surgery.1 In this preliminary analysis of our study data, we explored the effectiveness of a computerized system that prompts postoperative patient…	0	0	0	0	0	0	1	0	0	0	0	0	0	1	Y	1	1
408	Xantus G. Johnson C. Banks W.	2020	Two smoking barrels: Cannabidinol and Tetrahydrocannabinol in emergency and urgent care. Research aims and clinical rationale.	Emergency Medicine Australasia	32	35-36	Embase	Background: The opioid crisis has directed search for safer alternatives1. In the past decade nearly forty coun-tries2 have legalised medical use of derivatives of medical cannabis (MC). However, high quality evidence is sparse due to heterogeneity in dosing, constitution, indication and method of administration3. Objective(s): Our aim is to develop the evidence base for use in Emergency and Urge…	0	0	0	0	0	1	0	0	0	0	0	0		1	Y	1
409	Jones D. Kelley S. Menon V.	2020	A 1000 patient voices: Knowledge, impact and experiences of living with osteoarthritis of the knee.	Clinical Journal of Sport Medicine	30	159-160	Embase	Purpose: To examine patient attitudes and understanding of osteoarthritis of the knee (OAK), the effect it has on their overall health, limitations in function and social participation and treatment experiences. Method(s): Harris Poll online survey in US adults (June 2019). Eligibility included age >=40 years, physiciandiagnosed OAK, current or prior treatment for OAK. Exclusions were prior knee …	0	0	0	1	0	0	0	0	0	0	0	0		1	Y	1
410	Walravens S. Steen E. Buylaert W. De Paepe P.	2020	Implementation of ketamine-propofol ("ketofol") in a 1 on 4 ratio for adult procedural sedation at a university hospital emergency department - Case series report on safety and effectivity.	European Journal of Emergency Medicine	27	70	Embase	Background: Procedural sedation is a frequently performed procedure at the emergency ward and emergency physicians should be capable of performing this safely, effectively and independently. For clinical guidance we composed an easy and unambiguous protocol for procedural sedation applicable for nearly all patients and procedures. Our sedative of choice is a mixture of ketamine and propofol (keto…	0	0	0	0	0	0	0	0	0	0	1	0		1	Y	1
411	Schommer J. Allen S. Scholz N. Reams M. Bohn D.	2020	Evaluation of Quality Improvement Methods for Altering Opioid Prescribing Behavior in Hand Surgery.	The Journal of bone and joint surgery. American volume	102	804-810	Embase	BACKGROUND: The opioid epidemic in the United States continues to be problematic as morbidity and mortality rates increase yearly. Orthopaedic surgeons are the third highest prescribing group among physicians. Studies show that orthopaedic surgeons tend to overprescribe opioids, but published data on patient opioid utilization, pain management satisfaction, and national clinical practice guidelin…	0	0	0	0	0	0	0	0	0	0	1	0		1	Y	1
412	Bambridge C. Hodgett K. Hind J.	2019	Children with paediatric intestinal pseudo-obstruction have higher analgesic requirements post intestinal transplant than those with other diagnoses.	Transplantation	103	S108	Embase	Introduction: The literature on analgesia post intestinal transplant (IT) is limited though clinical experience suggests that patients with paediatric intestinal pseudo-obstruction (PIPO) may require a different approach to pain management than those with other diagnoses. The aim was to compare the required pain management of children with and without PIPO. Method(s): An electronic case notes rev…	0	0	0	1	0	0	0	0	0	0	0	0		1	Y	1
413	Lawrence Y.R. Meron T. Dicker A.P. Zimmermann C. Ben-Ayun M. Hausner D. Golan T. Morag O. Ackerstein A. Pfeffer R.M. Dawson L.A. Shlomo N. Ohri N. Narayana A. Gaya A. Pardo D.A.D. Yanovsky I. Fluss R. Freedman L.S. Symon Z.	2019	Celiac plexus radiosurgery for pain management in advanced cancer patients: An international phase II trial.	Journal of Clinical Oncology	37	no pagination	Embase	Background: Many cancer patients, especially those with pancreatic cancer, suffer from severe back/epigastric pain. Contemporary approaches (opioids, celiac blocks, systemic chemotherapy) are often inadequate. This clinical trial investigates a new approach in which high-dose radiation (radiosurgery) is focused on the retroperitoneal celiac plexus nerve bundle. Preliminary results from a single i…	0	0	0	0	0	1	0	0	0	0	0	0		1	Y	1
414	Venuturupalli R.S. Chu T. Vicari M. Kumar A. Fortune N. Spielberg B.	2019	Virtual Reality-Based Biofeedback and Guided Meditation in Rheumatology: A Pilot Study.	ACR Open Rheumatology	1	667-675	Embase	Objective: As technology continues to improve, it plays an increasingly vital role in the practice of medicine. This study aimed to assess the feasibility of the implementation of virtual reality (VR) in a rheumatology clinic as a platform to administer guided meditation and biofeedback as a means of reducing chronic pain. Method(s): Twenty participants were recruited from a rheumatology clinic. …	0	0	0	0	0	0	1	0	0	0	0	0		1	Y	1
415	Aldana P.C. Driscoll M.S.	2019	Is substance use disorder more prevalent in patients with hidradenitis suppurativa?.	International Journal of Women's Dermatology	5	335-339	Embase	Hidradenitis suppurativa (HS) is a chronic inflammatory skin condition that disproportionately affects women and is associated with significant physical and psychosocial impact. Recent studies have reported an increased prevalence of substance abuse among patients with HS, including increased alcohol, opioid, and cannabis use. Whether substance use disorder is more prevalent among patients with H…	0	0	0	1	0	0	0	0	0	0	0	0		1	Y	1
416	Becker S.J. Scott K. Murphy C.M. Pielech M. Moul S.A. Yap K.R. Garner B.R.	2019	User-centered design of contingency management for implementation in opioid treatment programs: a qualitative study.	BMC health services research	19	466	Embase	BACKGROUND: Contingency management (CM) is one of the only behavioral interventions shown to be effective for the treatment of opioid use disorders when delivered alone and in combination with pharmacotherapy. Despite extensive empirical support, uptake of CM in community settings remains abysmally low. The current study applied user-centered design principles to gather qualitative data on famili…	0	0	0	0	0	0	0	0	0	0	1	0		1	Y	1
417	Tan N.L. Gotmaker R. Barrington M.J.	2019	Impact of Local Infiltration Analgesia on the Quality of Recovery After Anterior Total Hip Arthroplasty: A Randomized, Triple-Blind, Placebo-Controlled Trial.	Anesthesia and Analgesia	129	1715-1722	Embase	BACKGROUND: Local infiltration analgesia (LIA) is commonly used in anterior total hip arthroplasty (THA) surgery; however, evidence for its efficacy is lacking. We hypothesized that LIA with 0.2% ropivacaine when compared with injection of placebo (0.9% saline) would improve patient quality of recovery on postoperative day (POD) 1, as measured by the Quality of Recovery-15 (QoR-15) score. METHOD(…	0	0	0	0	0	1	0	0	0	0	0	0		1	Y	1
418	Zerdazi E.-H. Vorspan F. Marees A.T. Naccache F. Lepine J.-P. Laplanche J.-L. Prince N. Marie-Claire C. Bellivier F. Mouly S. Bloch V.	2019	QT length during methadone maintenance treatment: gene x dose interaction.	Fundamental and Clinical Pharmacology	33	96-106	Embase	Methadone is known to be a risk factor for sudden death by enlarging ECG QT corrected (QTc) interval. For other medical conditions, QTc lengthening has been described as the result of interactions between pharmacological treatments and genetic factors. Former heroin-dependent subjects under methadone maintenance treatment in remission for at last 3 months were recruited. We studied the associatio…	0	0	0	0	0	1	0	0	0	0	0	0		1	Y	1
419	O'Byrne P. Jeske Pearson C.	2019	Methadone maintenance treatment as social control: Analyzing patient experiences.	Nursing inquiry	26	e12275	Embase	Methadone maintenance treatment (MMT) is a harm reduction approach for persons who wish to stop using opioids and is rather effective if used for a minimum of 12 months. Notably, research demonstrates that many persons enrolled in MMT programs discontinue care before this time, limiting its effects. To better understand this process, we undertook an exploratory descriptive qualitative study and i…	0	0	0	0	0	0	0	0	0	0	1	0		1	Y	1
420	Mahoney K. Reich W. Urbanek S.	2019	Substance Abuse Disorder: Prenatal, Intrapartum and Postpartum Care.	MCN. The American journal of maternal child nursing	44	284-288	Embase	The growing opioid crisis in the United States affects childbearing women and their infants at an alarming rate. Substance use disorders in pregnancy have transitioned from a topic barely addressed to one that has become mainstream in the issue of pregnancy management. Opioid use can include appropriate use of a prescribed medication, the misuse of street drugs, and maintenance on an opioid agoni…	0	0	0	1	0	0	0	0	0	0	0	0		1	Y	1	1
421	Hoffman K.A. Baker R. Kunkel L.E. Waddell E.N. Lum P.J. McCarty D. Korthuis P.T.	2019	Barriers and facilitators to recruitment and enrollment of HIV-infected individuals with opioid use disorder in a clinical trial.	BMC health services research	19	862	Embase	BACKGROUND: The CTN-0067 CHOICES trial tests implementation of extended-release naltrexone (XR-NTX) versus treatment-as-usual (TAU) for opioid use disorders (OUD) in HIV clinics to improve HIV viral suppression. The study team investigated recruitment strategies to elucidate the barriers and facilitators to recruitment and enrollment in the study. MAIN TEXT: Methods: Semi-structured, in-depth, di…	0	0	0	0	0	1	0	0	0	0	0	0		1	Y	1
422	Womack J.A. Murphy T.E. Rentsch C.T. Tate J.P. Bathulapalli H. Smith A.C. Bates J. Jarad S. Gibert C.L. Rodriguez-Barradas M.C. Tien P.C. Yin M.T. Gill T.M. Friedlaender G. Brandt C.A. Justice A.C.	2019	Polypharmacy, Hazardous Alcohol and Illicit Substance Use, and Serious Falls among PLWH and Uninfected Comparators.	Journal of Acquired Immune Deficiency Syndromes	82	305-313	Embase	Background:Medication classes, polypharmacy, and hazardous alcohol and illicit substance abuse may exhibit stronger associations with serious falls among persons living with HIV (PLWH) than with uninfected comparators. We investigated whether these associations differed by HIV status. Setting(s):Veterans Aging Cohort Study. Method(s):We used a nested case-control design. Cases (N = 13,530) were t…	0	0	0	1	0	0	0	0	0	0	0	0		1	Y	1
423	Berra A. Kamo S. Mohnot S. Rosselot J. Suire A. Stafford J. Hagan J. Stafford I.	2019	The Association between Antenatal Maternal Self-reported Substance Use, Maternal Characteristics, and Obstetrical Variables.	Journal of Addiction Medicine	13	464-469	Embase	Background:Substance use disorders during pregnancy are a concern both to the public and medical community, because the negative consequences can be detrimental to both mother and the fetus. The accurate identification of prenatal drug exposure is necessary to determine appropriate medical and psychosocial intervention, and to identify risk factors that may affect outcomes for the mother and her …	0	0	0	0	0	0	0	0	0	0	1	0		1	Y	1
424	Agarwal S.D. Landon B.E.	2019	Patterns in Outpatient Benzodiazepine Prescribing in the United States.	JAMA network open	2	e187399	Embase	Importance: Benzodiazepines are implicated in a growing number of overdose-related deaths. Objective(s): To quantify patterns in outpatient benzodiazepine prescribing and to compare them across specialties and indications. Design, Setting, and Participant(s): This serial cross-sectional study (January 1, 2003, through December 31, 2015) used nationally representative National Ambulatory Medical C…	0	0	0	1	0	0	0	0	0	0	0	0		1	Y	1
425	Caterino J.M. Adler D. Durham D.D. Yeung S.-C.J. Hudson M.F. Bastani A. Bernstein S.L. Baugh C.W. Coyne C.J. Grudzen C.R. Henning D.J. Klotz A. Madsen T.E. Pallin D.J. Reyes-Gibby C.C. Rico J.F. Ryan R.J. Shapiro N.I. Swor R. Venkat A. Wilson J. Thomas C.R. Bischof J.J. Lyman G.H.	2019	Analysis of Diagnoses, Symptoms, Medications, and Admissions Among Patients With Cancer Presenting to Emergency Departments.	JAMA network open	2	e190979	Embase	Importance: Better understanding of the emergency care needs of patients with cancer will inform outpatient and emergency department (ED) management. Objective(s): To provide a benchmark description of patients who present to the ED with active cancer. Design, Setting, and Participant(s): This multicenter prospective cohort study included 18 EDs affiliated with the Comprehensive Oncologic Emergen…	0	0	0	1	0	0	0	0	0	0	0	0		1	Y	1
426	Carter L.C. Read M.A. Read L. Nicholas J.S. Schmidt E.	2019	Opioid use disorder during pregnancy: An overview.	JAAPA : official journal of the American Academy of Physician Assistants	32	20-24	Embase	Women with opioid use disorder who become pregnant are a particularly vulnerable population and require a comprehensive treatment approach for mother and fetus. Research is continuing on opioid use disorder, effects of opioid use on the fetus, and best treatment approaches. This article reviews current recommendations and guidelines for treatment.	0	0	0	1	0	0	0	0	0	0	0	0		1	Y	1
427	Holland T.J. Penm J. Dinh M. Aran S. Chaar B.	2019	Emergency department physicians' and pharmacists' perspectives on take-home naloxone.	Drug and alcohol review	38	169-176	Embase	INTRODUCTION AND AIMS: Opioid overdose is an increasing burden world-wide and is a major cause of death in Australia. To reduce the number of opioid-related deaths, access to take-home naloxone has expanded in Australia and is now accessible without prescription. Emergency departments (ED) could be ideal settings for the distribution of take-home naloxone, due to regular encounters with patients …	0	0	0	0	0	0	0	0	0	0	1	0		1	Y	1
428	Tanghe M. Van Den Noortgate N. Pivodic L. Deliens L. Onwuteaka-Philipsen B. Szczerbinska K. Finne-Soveri H. Collingridge-Moore D. Gambassi G. Van den Block L. Piers R.	2019	Opioid, antipsychotic and hypnotic use in end of life in long-term care facilities in six European countries: results of PACE.	European journal of public health	29	74-79	Embase	Background: Opioids, antipsychotics and hypnotics are recommended for comfort care in dying. We studied their prescription during the last 3 days in residents deceased in the long-term care facility (LTCF). Method(s): In a retrospective, cross-sectional survey in Belgium, England, Finland, Italy, the Netherlands and Poland, LTCFs, selected by proportional stratified random sampling, reported all …	0	0	0	0	0	0	0	0	0	0	1	0		1	Y	1
429	Rose K.R. Christie B.M. Block L.M. Rao V.K. Michelotti B.F.	2019	Opioid Prescribing and Consumption Patterns following Outpatient Plastic Surgery Procedures.	Plastic and reconstructive surgery	143	929-938	Embase	BACKGROUND: Opioid overprescribing is a nationwide problem contributing to the current epidemic. This study evaluated opioid consumption, physician prescribing, and patient satisfaction with pain control following outpatient plastic surgery procedures. METHOD(S): Patients completed a questionnaire during their first postoperative visit. The authors queried about procedure type, quantity of opioid…	0	0	0	1	0	0	0	0	0	0	0	0		1	Y	1
430	Dunwoody D.R. Jungquist C.R. Chang Y.-P. Dickerson S.S.	2019	The common meanings and shared practices of sedation assessment in the context of managing patients with an opioid: A phenomenological study.	Journal of clinical nursing	28	104-115	Embase	AIMS AND OBJECTIVES: To examine the common meanings of opioid-induced sedation and shared practices in the context of post-operative pain management in expert Post-Anesthesia Care Unit nurses during patient's pain management with opioids. BACKGROUND: Within the clinical setting, linear pain and sedation scales are not enough to support clinical judgement with acute pain management. Because sedati…	0	0	0	1	0	0	0	0	0	0	0	0		1	Y	1
431	Furuto Y. Kawamura M. Namikawa A. Takahashi H. Shibuya Y.	2019	Successful management of visceral disseminated varicella zoster virus infection during treatment of membranous nephropathy: A case report.	BMC Infectious Diseases	19	no pagination	Embase	Background: Visceral disseminated varicella zoster virus (VDVZV) infection is a rare disease with a high mortality rate (55%) in immunocompromised patients, but it is not yet widely recognized in the field of nephrology. We report a case of VDVZV contracted during immunosuppressive therapy for membranous nephropathy. Case presentation: A 36-year-old woman was diagnosed with membranous nephropathy…	0	0	0	0	0	0	0	0	0	0	1	0		1	Y	1
432	Marseglia G.L. Alessio M. Da Dalt L. Giuliano M. Ravelli A. Marchisio P.	2019	Acute pain management in children: A survey of Italian pediatricians.	Italian Journal of Pediatrics	45	no pagination	Embase	Background: Current guidelines recommend assessing and relieving pain in all children and in all instances; yet, in clinical practice, management is frequently suboptimal. We investigated the attitude of Italian family pediatricians towards the evaluation and treatment of different types of acute pain in children aged 7-12 years. Method(s): This is a cross-sectional study based on a 17-question s…	0	0	0	0	0	1	0	0	0	0	0	0		1	Y	1
433	Arizmendez N.P. Kotovicz F. Kram J.J.F. Baumgardner D.J.	2019	Multimodal local opioid prescribing intervention outcomes in chronic noncancer pain management.	Journal of the American Board of Family Medicine	32	559-566	Embase	Background: Opioid misuse in the United States has made it challenging for physicians to treat chronic noncancer pain (CNCP). We implemented an educational program aimed at promoting safe opioid prescribing practices in hopes of increasing the level of appropriateness associated with prescribing opioids for CNCP. Method(s): We conducted a quality-improvement study with a retrospective chart revie…	0	0	0	0	0	0	0	0	0	0	0	0	0	0	Y	0
434	Bar-Sela G. Zalman D. Semenysty V. Ballan E.	2019	The Effects of Dosage-Controlled Cannabis Capsules on Cancer-Related Cachexia and Anorexia Syndrome in Advanced Cancer Patients: Pilot Study.	Integrative Cancer Therapies	18	no pagination	Embase	Background: Cancer-related cachexia and anorexia syndrome (CACS) is a common phenomenon in cancer patients. Cannabis has been suggested to stimulate appetite but research on this issue has yielded mixed results. The current study aimed to evaluate the effect of dosage-controlled cannabis capsules on CACS in advanced cancer patients. Method(s): The cannabis capsules used in this study contained tw…	0	0	0	0	0	1	0	0	0	0	0	0		1	Y	1
435	Chaim C.H. Siu E.R. Carvalho C.F.C. Frallonardo F.P. Ismael F. de Andrade A.G. Ventriglio A. Torales J. Bhugra D. Castaldelli-Maia J.M.	2019	Experimentation with tobacco during adolescence as a factor influencing treatment of smoking in adulthood. A retrospective cohort.	Sao Paulo Medical Journal	137	234-240	Embase	BACKGROUND: There are still few studies on predictors of smoking cessation in Brazilian samples. Experimentation with tobacco during adolescence (ETA) may be one of the important predictors. OBJECTIVE(S): This study aimed, within the context of a treatment-seeking group of subjects, to test the hypothesis that ETA negatively affects the outcome of smoking cessation during adulthood. DESIGN AND SE…	0	0	0	1	0	0	0	0	0	0	0	0		1	Y	1
436	Cristovao I. Reis-Pina P.	2019	Chronic pain education in portugal: Perspectives from medical students and interns.	Acta Medica Portuguesa	32	338-347	Embase	Introduction: The International Association for the Study of Pain advocates a mandatory curriculum on chronic pain in medical schools. The objective of this study was to assess the opinions of final year medical students and interns about chronic pain education in eight Portuguese medical schools. Material(s) and Method(s): Cross-sectional study. Online questionnaire (30 questions; voluntary and …	0	0	0	0	0	0	0	0	0	0	1	0		1	Y	1
437	Klueh M.P. Sloss K.R. Dossett L.A. Englesbe M.J. Waljee J.F. Brummett C.M. Lagisetty P.A. Lee J.S.	2019	Postoperative opioid prescribing is not my job: A qualitative analysis of care transitions.	Surgery (United States)	166	744-751	Embase	Background: Persistent opioid use is common after surgical procedures, and postoperative opioid prescribing often transitions from surgeons to primary care physicians in the months after surgery. It is unknown how surgeons currently transition these patients or the preferred approach to successful coordination of care. This qualitative study aimed to describe transitions of care for postoperative…	0	0	0	0	0	0	0	0	0	0	1	0		1	Y	1
438	Hartford L.B. Van Koughnett J.A.M. Murphy P.B. Vogt K.N. Hilsden R.J. Clarke C.F. Allen L.J. Gray S.D. Parry N.G. Gray D.K. Leslie K.A.	2019	Standardization of Outpatient Procedure (STOP) Narcotics: A Prospective Non-Inferiority Study to Reduce Opioid Use in Outpatient General Surgical Procedures.	Journal of the American College of Surgeons	228	81-88.e1	Embase	Background: There has been a dramatic rise in opioid abuse, and diversion of excess, unused prescriptions is a major contributor. We assess the impact of implementing a new standardized pain care bundle to reduce postoperative opioids in outpatient general surgical procedures. Study Design: This study was designed to demonstrate non-inferiority for the primary end point: patient-reported average …	0	0	0	0	0	0	0	0	0	0	0	0	0	0	Y	0
439	Priest K.C. Mccarty D.	2019	Role of the Hospital in the 21st Century Opioid Overdose Epidemic: The Addiction Medicine Consult Service.	Journal of Addiction Medicine	13	104-112	Embase	Objective:The aim of the study was to explore and describe the structure and design elements of addiction medicine consult (AMC) services within selected US hospitals. Method(s):As part of a larger mixed methods study, 10 qualitative semi-structured telephone interviews were completed with board-certified addiction medicine physicians affiliated with the Addiction Medicine Foundation's Addiction …	0	0	0	0	0	0	0	0	0	0	0	0	0	0	Y	0
440	Hay K.R. Huhn A.S. Tompkins D.A. Dunn K.E.	2019	Recovery Goals and Long-term Treatment Preference in Persons Who Engage in Nonmedical Opioid Use.	Journal of Addiction Medicine	13	300-305	Embase	While most opioid use disorder (OUD) treatment providers consider opioid abstinence to be the preferred outcome, little is known about the treatment preferences of the larger population of individuals who engage in nonmedical opioid use and have not yet sought treatment. This study sought to descriptively quantify the proportion of out-of-treatment individuals with nonmedical opioid use that have…	0	0	0	0	0	0	0	0	0	0	0	0	0	0	Y	0
441	Adams R.S. Larson M.J. Meerwijk E.L. Williams T.V. Harris A.H.S.	2019	Postdeployment Polytrauma Diagnoses Among Soldiers and Veterans Using the Veterans Health Affairs Polytrauma System of Care and Receipt of Opioids, Nonpharmacologic, and Mental Health Treatments.	Journal of Head Trauma Rehabilitation	34	167-175	Embase	Objectives: To determine the proportion of Army soldiers who utilized care in the Veterans Health Administration (VHA) Polytrauma System of Care (PSC) within the postdeployment year and to describe prevalence of polytrauma diagnoses, and receipt of opioids, nonpharmacologic treatments (NPTs), and mental health treatments in the VHA during the year following first PSC utilization. Setting(s): VHA'…	0	0	0	0	0	0	0	0	0	0	0	0	0	0	Y	0
442	Dong E. Chang J.I. Verma D. Butler R.K. Villarin C.K. Kwok K.K. Chen W. Wu B.U.	2019	Enhanced Recovery in Mild Acute Pancreatitis: A Randomized Controlled Trial.	Pancreas	48	176-181	Embase	Objectives Acute pancreatitis (AP) is a leading cause of hospitalization for a gastrointestinal illness in the United States. We hypothesized that enhanced recovery approaches may lead to earlier time to refeeding in patients with AP. Methods We performed a double-blind, randomized controlled trial of patients admitted with mild AP from July 2016 to April 2017 at a tertiary medical center. Partic…	0	0	0	1	0	0	0	0	0	0	0	0		1	Y	1
443	Anderson S.P. Zylla D.M. McGriff D.M. Arneson T.J.	2019	Impact of medical cannabis on patient-reported symptoms for patients with cancer enrolled in Minnesota's medical cannabis program.	Journal of Oncology Practice	15	E338-E345	Embase	PURPOSE Minnesota's medical cannabis program is unique, in that it routinely collects patient-reported scores on symptoms. This article focuses on changes in symptom severity reported by patients with cancer during their first 4 months of program participation. MATERIALS AND METHODS Patients with cancer in Minnesota's medical cannabis program reported symptoms (anxiety, lack of appetite, depressi…	0	0	0	0	0	1	0	0	0	0	0	0		1	Y	1
444	Schaller S.J. Kappler F.P. Hofberger C. Sattler J. Wagner R. Schneider G. Blobner M. Kanz K.-G.	2019	Differences in pain treatment between surgeons and anaesthesiologists in a physician staffed prehospital emergency medical service: A retrospective cohort analysis.	BMC Anesthesiology	19	no pagination	Embase	Background: Although pain treatment is an important objective in prehospital emergency medicine the incidence of oligoanalgesia is still high in prehospital patients. Given that prehospital emergency medicine in Germany is open for physicians of any speciality, the prehospital pain treatment may differ depending on the primary medical education. Aim of this study was to explore the difference in …	0	0	0	1	0	0	0	0	0	0	0	0		1	Y	1
445	Debette M.G. Chevalier C. Carrier P. Bichaud V. Rigaud C. Abraham B. Burgevin A.-L. Mounier E. Caux-Nussbaum E. Devesa-Mansour D. Hosari A. Pareaud M. Saunier A. Lempereur P. Diennet P.-L. Courat L. Nubukpo P. Loustaud-Ratti V.	2019	Towards the end of hepatitis c in 2025 in france: Proposal of a new care strategy for patients who escape the usual care pathways: The scanvir experiment.	Hepatology v70 suppl.1 2019	70	972A	Embase	Background: Dealing with drug users in unconventional CSAPA-type care facilities ('all inclusive' strategy) is one way to promote HCV testing and to keep patients in the care pathway The Scanvir project aimed to create the event on dedicated days to optimize the efficiency of screening and consequently the therapeutic management of these patients Methods: Organization: dedicated monthly screening…	0	0	0	1	0	0	0	0	0	0	0	0		1	Y	1
446	Cave B.A. Higdon K. Pasquenza N. Espinosa C.	2019	Hepatitis C infected pregnant women: Factors associated with linakge-to-care after delivery.	Hepatology v70 suppl.1 2019	70	380A-381A	Embase	Background: Hepatitis C virus (HCV) infections have been increasing in women of childbearing age, especially in Appalachian United States. Kentucky was the first state to mandate HCV screening in pregnant women in 2018. With increasing identification of HCV infected pregnant women, the University of Louisville (UofL) sought to develop a registry to enable a nurse-led linkage-to-care navigation pr…	0	0	0	1	0	0	0	0	0	0	0	0		1	Y	1
447	Kudussova Y. Deryabina A. Ivakin V. Morrison E.	2019	Empowering home visiting nurses as leaders in the response to the HIV epidemic in Central Asia.	HIV Medicine	20	6	Embase	Purpose: In Central Asia, people living with HIV (PLHIV) on antiretroviral treatment (ART), face many obstacles to retention in care and treatment. These include stigma, discrimination, lack of support from relatives, and opioid and alcohol abuse. Considering the need to reach the 90-90-90 goals, home-based care has the potential to reduce many of these barriers. Method(s): In January 2018, ICAP …	0	0	0	0	0	0	0	0	0	0	1	0		1	Y	1
448	Pepin J.-L. Malhotra A. Nunez C. Woehrle H. Li J. Armitstead J. Cistulli P. Benjafield A.	2019	Characterising adherence and respiratory parameters in real world patients using ASV therapy.	European Respiratory Journal	54	no pagination	Embase	Introduction: Historically ASV devices only allowed a PSmin=3cmH20, and now they allow PSmin=0. It has been suggested that these differences may influence patient adherence and clinical outcomes through hyperventilation. ASV use has been advocated for many conditions including treatment-emergent CSA, opioid induced CSA, and cardiovascular conditions with preserved EF leading to CSA. We sought to …	0	0	0	0	0	0	0	0	0	0	1	0		1	Y	1
449	Abdelghany M. Gamal M. Zareef E. Elkarn A.	2019	No-Sedation in mechanically ventilated chronic obstructive pulmonary disease patients;a rondomized controlled trial.	European Respiratory Journal	54	no pagination	Embase	Purpose: To compare no-sedation versus daily interruption of sedation (DIS) in COPD patients receiving mechanical ventilation upon the ventilator-free days. Material(s) and Method(s): Patients were randomly assigned to either DIS (n=50) or no-sedation (n=47) ( intervention group). Patients failed to be managed by no-sedation strategy ( n=9, 19.15 were shifted to DIS but analyzed in their parent g…	0	0	0	1	0	0	0	0	0	0	0	0		1	Y	1
450	Khan Z.H. Paul J.R. Singh T. Jarodiya V. Khan T. Alam A. Korpole P.R. Rai R.	2019	Intussusception in a patient with marijuana use: Coincidence or possible correlation?.	American Journal of Gastroenterology	114	S1715	Embase	INTRODUCTION: ?Intussusception? is a term initially used by the Scottish surgeon, Dr. John Hunter in 1789 which means invaginating or telescoping. It is caused by any condition that disrupts the normal physiological mechanism of intestinal peristalsis. Intussusception in adults is rare with incidence of 2-3 cases per population of 1000000 annually. The most common cause of intussusception in adul…	0	0	0	1	0	0	0	0	0	0	0	0		1	Y	1
451	Shah R.N. Diehl D.L. Graham J. Kim A.H. Loughlin M.T.	2019	Understanding the role of osteopathic manipulative medicine in the management of gastrointestinal disorders and symptoms: A survey study.	American Journal of Gastroenterology	114	S1558	Embase	INTRODUCTION: Patients with gastrointestinal (GI) disorders can present with a myriad of symptoms. Osteopathic Manipulative Medicine (OMM) is a well-established anatomy-based modality where adjustments to the neuromusculoskeletal system may restore motility of the viscera via regulation of the autonomic nervous system. OMM is performed by specially trained physicians using palpatory skills to dia…	0	0	0	1	0	0	0	0	0	0	0	0		1	Y	1
452	Tran V. Averbukh L.D. Tadros M.	2019	Chronic opioid use and EGJ outflow obstruction: An important culprit to address before expensive management.	American Journal of Gastroenterology	114	S989-S990	Embase	INTRODUCTION: With the opioid epidemic on the rise, a more thorough understanding of opioid's side effects on esophageal motility is necessary. Esophageal motility disorders are an unrecognized association with opioid use. CASE DESCRIPTION/METHODS: Case 1: 58-year old female was referred to our clinic for second opinion. She presented with has intermittent solid and fluid dysphagia with sensation…	0	0	0	0	0	1	0	0	0	0	0	0		1	Y	1
453	Cruz-Cruz J. Muniz L. Negron F. Ramos L. Oquendo K.H. Emanuelli N.I. Garau F. Torres E.	2019	Knowledge, perception, and use of cannabis therapy in patients with inflammatory bowel disease.	American Journal of Gastroenterology	114	S413	Embase	INTRODUCTION: Cannabis has been proposed as a therapeutic option for Inflammatory Bowel Disease (IBD), but its benefit is controversial. Because of the chronic nature of IBD and lack of a cure, patients are turning to complementary and alternative medicine, including cannabis, to achieve symptom control. In 2017, the government of Puerto Rico legalized medical cannabis for several indications inc…	0	0	0	1	0	0	0	0	0	0	0	0		1	Y	1
454	Anonymous	2019	Supportive Care in Oncology Symposium.	Journal of Clinical Oncology	37	no pagination	Embase	The proceedings contain 145 papers. The topics discussed include: timing is everything: improving the frequency, timeliness, and effectiveness of goals of care conversations for oncology patients in manitoba; capturing patient advance directives status in a community oncology practice using an electronic patient-reported outcomes (ePRO) system; narrative medicine: a useful approach for difficult …	0	0	0	0	0	0	0	0	0	1	0	0		1	Y	1
455	Watanabe S. Bond C. Tan A. Tang P.A. Karim S. Kerba M. Biondo P. Simon J. Sinnarajah A.	2019	Development and implementation of "advanced cancer shared care letters" to improve shared care between oncologists and family physicians.	Journal of Clinical Oncology	37	no pagination	Embase	Background: Optimal care of patients living with advanced cancer requires a collaborative approach between oncologists and family physicians (FPs), starting early in the disease trajectory. We developed and implemented "advanced cancer shared care letters" to improve communication, collaboration and role clarity amongst providers. Method(s): A physician-to-physician standardized "advanced cancer …	0	0	0	0	0	0	0	0	0	0	1	0	0	1	Y	1
456	Silveira M.J. Giannitrapani K.F. Fereydooni S. Azarfar A. Glassman P. Becker W. Lorenz K.	2019	Shared decision making about opioid therapy for cancer patients: Do patients and providers take the same factors into consideration?.	Journal of Clinical Oncology	37	no pagination	Embase	Background: Many patients with cancerpain are appropriately managed on long-term opioid therapy (LTOT), but are at similar risk of overdose and addiction as are patients with non-cancer pain. Whether to commence opioids for cancer pain is often a shared decision between patient and provider. Little is known about this process. Method(s): Semi-structured interviews with 20 cancer patients on LTOT …	0	0	0	0	0	0	0	0	0	0	1	0		1	Y	1
457	Pimentel L.E. De La Cruz M.G. Wong A. Castro D. Bruera E.	2019	Snapshot of an outpatient supportive care center at a comprehensive cancer center.	Journal of Clinical Oncology	34	145	Embase	Background: Integration of Palliative Care (PC) in oncology has been found to improve symptom distress, quality of life and survival in patients with advanced cancer. Early integration is most appropriate in the outpatient (OP) setting. However, most PC services in the U.S. do not have an OP component. Our study aims to provide a snapshot of the type of patients that are referred to this novel se…	0	0	0	1	0	0	0	0	0	0	0	0		1	Y	1
458	Sochet A. Barrie E. Petrella A. Ryan K. Son S. McKinley S. Nakagawa T.	2019	Do asthmatics on continuous albuterol require further PICU-level resources? A descriptive analysis.	Critical Care Medicine	47	no pagination	Embase	Learning Objectives: While delivery of continuous albuterol (CA) outside of the pediatric intensive care unit (PICU) setting is increasingly common, this care model is contingent on adequate nursing and respiratory care resources to ensure sufficient monitoring and patient safety. We aim to characterize the degree and proportion of children with status asthmaticus (SA) receiving CA who require fu…	0	0	0	0	0	0	0	0	0	0	1	0		1	Y	1
459	Walker P. Furmanek D. Cancellaro V. Wagner M. Ewing A.	2019	Impact of an ERAS protocol with ketamine and lidocaine infusions on outcomes in gynecologic oncology.	Critical Care Medicine	47	no pagination	Embase	Learning Objectives: Enhanced Recovery After Surgery (ERAS) encompasses a number of nonpharmacological and pharmacological strategies to promote expedited recovery times following surgical procedures. Balancing the need to provide adequate analgesia and avoid drug related adverse effects in the perioperative period remains a challenge. In an effort to reduce opioid consumption postoperatively, a …	0	0	0	0	0	1	0	0	0	0	0	0		1	Y	1
460	Dionne J. Zytaruk N. Smith O. Rose L. Alam N. Campisi J. Cook D.	2019	Content analysis of bowel protocols in North American intensive care units.	Critical Care Medicine	47	no pagination	Embase	Learning Objectives: Alterations in bowel habit are common in the ICU, and bowel protocols are gaining popularity. Our objective was to characterize bowel protocols created in North American ICUs participating in a randomized trial of probiotics to prevent ICU-acquired infections. Method(s): We performed content analysis of 31 bowel protocols identified from 49 ICUs, analyzed for: 1) initiation c…	0	0	0	0	0	0	0	0	0	0	1	0		1	Y	1
461	Haljan G. Howard F. Crowe S.	2019	A checklist for tracheostomy changes in long-term ventilated patients in residential care.	Critical Care Medicine	47	no pagination	Embase	Learning Objectives: Chronically ventilated patients in residential care facilities require regular, safe and comfortable tracheostomy changes. Carelife Fleetwood is a publicly funded adult residential care facility in the Fraser Health Authority, Surrey, British Columbia, and includes 22 long term ventilated and 5 non-ventilated tracheostomy patients. After the primary care providers requested C…	0	0	0	1	0	0	0	0	0	0	0	0		1	Y	1
462	Ellis J.L. Nitti M. Ghiraldi E. Devarajan K. Friedlander J.I. Ginzburg S. Sterious S. Cohn J.A. Ohmann E. Abbosh P. Uzzo R. Simhan J.	2019	Prescribing trends in post-operative pain management after urologic surgery.	Journal of Urology	201	e453-e454	Embase	INTRODUCTION AND OBJECTIVES: The opioid epidemic is a public health threat in the United States. Although there have been numerous studies to suggest the deleterious long term effect of overprescribing opioids in the acute postoperative period, no series have rigorously assessed prescribing patterns in urologic surgery patients following discharge. Here, we assess prescribing and refilling trends…	0	0	0	0	0	0	0	0	0	0	1	0		1	Y	1
463	Aksenov L. Johnston A. Winship B. Terry R. Lipkin M. Routh J. Preminger G. Scales C.	2019	Analgesic prescribing patterns in emergency departments for acute symptomatic urolithiasis in the United States, 2006-2014.	Journal of Urology	201	e843	Embase	INTRODUCTION AND OBJECTIVES: A critical barrier to addressing the ongoing opioid crisis in the US is understanding current prescribing patterns for acute pain, such as pain associated with symptomatic urolithiasis. For symptomatic urolithiasis, non-opioids, such as nonsteroidal anti-inflammatory drugs, are equally efficacious, longer lasting, and safer than opioids. Given this context, our object…	0	0	1	0	0	0	0	0	0	0	0	0		1	Y	1
464	Iqbal N. Aisha H. Alam U. Akhter S. Tanweer B. Nauman Z. Fiaz T. Waqas R.	2019	Effectiveness of different postoperative analgesics in the management of acute pain after ureteroscopy.	Journal of Urology	201	e753	Embase	INTRODUCTION AND OBJECTIVES: Recently it has been noted that efforts have been made to implement non-opioid protocols for outpatient urologic surgery. Literature in recent past has demonstrated that ureteroscopy (URS) with stent placement is possible without using postoperative opioids for pain control and stent-related symptoms. In this study, we evaluated the feasibility of a non-opioid dischar…	0	0	1	0	0	0	0	0	0	0	0	0		1	Y	1
465	Asanad K. Samplaski M.	2019	Opioid prescription patterns after vasectomy: Insights from a national survey of urologists.	Journal of Urology	201	e647	Embase	INTRODUCTION AND OBJECTIVES: There is robust data demonstrating the relationship between postoperative opioid prescriptions and the risk of chronic opioid dependence. Conversely, there are few guidelines for what prescriptions are appropriate in the postoperative period. Vasectomy is the most common non-diagnostic operation performed by US urologists. The 2010 AUA Guidelines on Vasectomy do not m…	0	0	0	1	0	0	0	0	0	0	0	0		1	Y	1	1
466	Mishra K. Chen M. Bukavina L. Mahran A. Kiechle J. Wang M. Buzzy C. Ponsky L. Gonzalez C.	2019	Pain management in outpatient urologic procedures - A prospective randomized trial of oxycodone versus ketorolac.	Journal of Urology	201	e121	Embase	INTRODUCTION AND OBJECTIVES: In 2015 there were more deaths related to opioid overdose (30,000) than renal cell carcinoma deaths (14,080). Furthermore previous studies have shown that a large percentage of patients do not use or fill the prescription for their analgesics. In this study, we evaluated whether ketorolac was equally as effective at pain control as oxycodone after routine outpatient u…	0	0	0	0	0	1	0	0	0	0	0	0		1	Y	1
467	Purnell S.M. Zheng F. Martinez S.	2019	Developing a Practical and Sustainable Opioid Reduction Strategy Individualized to the Prescriber for Common General Surgery Operations.	Journal of the American College of Surgeons	229	S92	Embase	Introduction: Opioid prescriptions after common general surgery operations continue to fuel the opioid epidemic. As a result, hospitals across the US have implemented opioid reduction programs that vary widely in complexity, cost, and sustainability. This study aims to reduce opioid prescriptions through longitudinal reviews of the NSQIP database individualized to the prescriber and adapting educ…	0	0	0	0	0	0	0	0	0	0	0	0		0	Y	0	1
468	Horodyski L.A. Ball B.E. Reis I.M. Miao F. Carrasquillo M.Z. Ji L. Livingstone J.J. Matadial C.M. Ritch C.R. Deane L.A.	2019	Safe Transition to Opioid-Free Pathway in Patients Undergoing Robotic-Assisted Laparoscopic Prostatectomy: A Retrospective Analysis of a US Veterans Affairs Medical Center Patient Cohort.	Journal of the American College of Surgeons	229	e248	Embase	Introduction: Opioids are commonly used for control of postoperative pain, though not without risks. Our objective was to reduce opioid use after robotic-assisted laparoscopic prostatectomy (RALP). Method(s): Before implementation of this single-institution quality improvement project, local anesthesia (LA) was not used. Patients generally received oral opioids for pain control, plus IV opioids a…	0	0	0	0	0	0	0	0	0	0	0	0		0	Y	0	1
469	Pierce K.A. Bhatt P. Choi B.H. Ayoung-Chee P.R.	2019	Do Acute Inpatient Factors Predict Opioid Prescriptions on Discharge in Trauma Patients?.	Journal of the American College of Surgeons	229	e225	Embase	Introduction: Physicians are responsible for effectively treating acute pain while accounting for the various factors that could lead to sustained use or misuse of opioids in each individual patient. Practices regarding discharge pain regimens are variable across providers. The goal of the study was to evaluate if there is any correlation between opioid prescriptions upon discharge and acute inpa…	0	0	0	0	0	0	0	0	0	0	1	0		1	Y	1
470	Passero V.A. Liman A.D. Allen K. Speerhas L. Tan J.L. Harrold L. Tokarsky J. Veraldi K. Couch M. Hotchkiss J. Gray D.L. Rai H. Green J. Shields J.	2019	Creation of a virtual cancer care network for remote oncology treatment.	Journal of Clinical Oncology	37	no pagination	Embase	Background: The VA Pittsburgh Healthcare System (VAPHS) Virtual Cancer Care Network was launched in January 2018 after we had established an electronic consult service where 555 hematology electronic consults were completed at VAPHS in FY17. The clinical video telehealth (CVT) clinic allows veterans from central Pennsylvania to receive their anticancer therapy at the VA in Altoona, Pennsylvania w…	0	0	0	0	0	0	1	0	0	0	0	0		1	Y	1
471	Xu Y. Cuthbert C.A. Karim S. Kong S. Dort J.C. Quan M.L. Hinther A.V. Cheung W.Y.	2019	Association of providers' prescribing patterns with postsurgical opioid use among cancer patients undergoing curative-intent surgery.	Journal of Clinical Oncology	37	no pagination	Embase	Background: Patients with cancer are vulnerable to chronic opioid use. Although opioid use may be appropriate, preliminary data suggest that a significant proportion may be using opioids inappropriately. This study aims to evaluate the association between the history of the providers' opioid-prescribing patterns and post-surgical opioid use in cancer patients undergoing curative-intent surgery. M…	0	0	0	1	0	0	0	0	0	0	0	0		1	Y	1
472	Pinto C.F. Loiola F.N. Coelho S.M. Felix M. Gomes L. Fernandes H.Z.	2019	Navigating care to reduce emergency room (ER) visits in cancer patients using opioids.	Journal of Clinical Oncology	37	no pagination	Embase	Background: Pain is the most frequent and one of the most important cancer related symptom with significant impact in quality of life. It is also the most frequent reason (27% of visits) for a patient to go to an ER and 53% can be prevented with adequate care (Panattoni, JCO 35, 2017 suppl; abstr 6505). Method(s): In 2015 IOV developed a patient centered Navigation System based on Kanban (board a…	0	0	0	0	0	0	0	0	0	0	1	0		1	Y	1
473	DeMarco M.M. Muzaale A. Bae S. Daubresse M. Chu N. Segev D.	2019	Benzodiazepines, opioids, & mortality in hemodialysis patients.	Pharmacoepidemiology and Drug Safety	28	337	Embase	Background: In the general population, benzodiazepine-related mortality is a growing public health concern especially in light of the opioid epidemic; mortality risk is elevated when benzodiazepines are combined with medications that affect the central nervous system. Patients initiating hemodialysis (HD) are 3-times as likely to be prescribed opioids and have an excess burden of conditions that …	0	0	0	1	0	0	0	0	0	0	0	0		1	Y	1
474	Horton D.B. Gerhard T. Strom B.L.	2019	Cough and cold medicine recommendations for children in the United States, 2002-2015.	Pharmacoepidemiology and Drug Safety	28	168	Embase	Background: In 2008 the Food and Drug Administration (FDA) recommended that children under age 2 not use over-the-counter (OTC) cough and cold medicines (CCM) given concerns about efficacy and safety. Manufacturers also voluntarily re-labeled CCM for children >=4, and the American Academy of Pediatrics recommended avoiding CCM in children <6. Subsequent studies through 2010 showed equivocal impac…	0	0	0	1	0	0	0	0	0	0	0	0		1	Y	1
475	Zhao D. Hume A. Liu S.-H. Ulbricht C. Alcusky M. Gambassi G. Lapane K.L.	2019	Opioid intensification versus adjuvant gabapentin initiation and risk of hospitalization for falls and fractures in United States nursing home residents.	Pharmacoepidemiology and Drug Safety	28	423	Embase	Background: Opioids are commonly used in nursing homes and residents receiving opioids are at higher risk for falls and fractures. Adjuvants (e.g., gabapentin) may be used with the pain medication regimen when residents are intolerant for opioid side effects. Data on the comparative safety of different strategies for intensifying pharmacologic pain management on fall and fracture risk are scant. …	0	0	0	1	0	0	0	0	0	0	0	0		1	Y	1
476	Finnegan T. Hughes S. Gidal B.	2019	Cannabinoid-based therapeutics in epilepsy: An assessment of knowledge and attitudes of neurologists, pediatricians, and PCPs.	Neurology	92	no pagination	Embase	Objective: Given the high-profile nature of cannabinoid therapeutics in epilepsy and the limited scientific literature on the topic, we queried clinicians who participated in a CME-certified educational activity on their understanding of cannabinoid therapeutics. Background(s): Despite the availability of cannabis-based compounds marketed for medical purposes, there are few well-designed and adeq…	0	0	0	0	0	1	0	0	0	0	0	0		1	Y	1
477	Scimeca M. Suzuki J. Beeder A. Sidelnik S.A. Xiong S.Y. Myles A.	2019	A medically hospitalized woman with opioid use disorder.	American Journal on Addictions	28	165-166	Embase	Background and Objectives: Hospitalization for endocarditis among persons who inject drugs (PWID) are increasing in the context of the opioid epidemic. The objective of this case conference is to recognize common psychiatric, medical, structural, and systemic issues in the treatment of PWID with an opioid use disorder (OUD) in a medical setting and to understand the importance of engaging patient…	0	0	0	0	0	0	0	0	0	0	1	0		1	Y	1
478	Oberbarnscheidt T. Miller N.	2019	Marijuana-is it medicine?.	American Journal on Addictions	28	202-203	Embase	Background: According to the federal law, Marijuana is a schedule I substance with high potential of addiction and no medical benefit. Marijuana has a unique pharmacology: it consists of over 400 compounds including flavonoids and terpenoids and more than 60 cannabinoids other then delta-tetrahydrocannabinol (THC). "Marijuana" is the natural form of cannabis derived from the Cannabis sativa plant…	0	0	0	1	0	0	0	0	0	0	0	0		1	Y	1
479	Gehlot S. Amin R.	2019	Outcomes of implementation of opioid risk tool (ORT) in pain management of patients with a substance use disorder in the long-term care setting.	American Journal on Addictions	28	201-202	Embase	Background: Management of chronic pain among persons with an opioid use disorder poses a special challenge to the clinicians. Prevalence of opioid use disorder and its commensurate morbidity and mortality are well documented in the current literature. Opioid Risk Tool (ORT) is an easy to use validated behavioral risk assessment tool with an aim to increase safety in the use of opioid analgesics. …	0	0	0	0	0	0	0	0	0	0	0	0	0	0	Y	0
480	Rawson D. Rodriguez A. Evoy K.	2019	Operation naloxone: Medical student-led opioid overdose prevention training.	American Journal on Addictions	28	200-201	Embase	Background: The number of deaths from drug overdoses continues to climb each year and over 50 000 people in the United States died from opioid overdoses in 2016. Naloxone is a drug that can reverse opioid overdose, but training is lacking and many people experiencing drug overdoses don't receive timely intervention. The US Surgeon General and the American Medical Association endorse naloxone acce…	0	0	0	0	0	0	0	0	0	0	0	0	0	0	Y	0
481	Sherer J. Rymowicz R. Agboh D. Sharmat S.	2019	Internet gaming disorder: A report of two cases and a review of the literature.	American Journal on Addictions	28	185-187	Embase	Background: In the United States, video games are a $23.5 billion dollar industry with more than 150 million players. A new game released last year, "Fortnite Battle Royale," has as many as 3.4 million users playing simultaneously on the PC platform alone. Although the game is free at first, players are encouraged to engage in microtransactions in which they pay actual money to obtain in-game cos…	0	0	1	0	0	0	0	0	0	0	0	0		1	Y	1
482	Bath M. Chen A. Shilpakar S. Surdhar A.	2019	Buprenorphine-naloxone treatment of Kratom addiction: A unique case report and literature review.	American Journal on Addictions	28	179-180	Embase	Background: Kratom (Mitragyna speciosa) is a plant that was used for medicinal and recreational purposes in Southeast Asia, now gaining popularity as a novel psychoactive substance in the United States. It is being used as a less harmful drug to substitute other illicit addictive substances, and to self-medicate to ameliorate opioid withdrawal symptoms. Alkaloids of kratom, mitragynine, 7-hydroxy…	0	0	1	0	0	0	0	0	0	0	0	0		1	Y	1
483	Joshi P. Shah N. Kirane H.	2019	Characteristics of older adults in medication-assisted treatment for opioid use disorder: A systematic review.	American Journal on Addictions	28	179	Embase	Background: Opioid Use Disorder (OUD) is increasing among older adults, and is especially concerning because of the increased risk of fatal and nonfatal overdose, higher risk for falls, cognitive and psychomotor impairments, and drug interactions compared with the general population. While the efficacy of medication-assisted treatment (MAT) is well established, there is a lack of evidence-based g…	0	0	1	0	0	0	0	0	0	0	0	0		1	Y	1
484	Swanson J. Black J. Haynes C. Rockhill K. May P. Amioka E. Dart R.	2019	Hierarchical clustering of mental disorders based on prescription opioid nonmedical use history.	American Journal on Addictions	28	176-177	Embase	Background: While there is a known association between mental health disorders and higher rates of opioid misuse, research has scarcely compared the associations among varied mental illnesses. Such comparisons could be used to identify vulnerable subpopulations among individuals already at risk for opioid misuse who may be at an even further increased risk. Differences in opioid misuse behavior m…	0	0	0	1	0	0	0	0	0	0	0	0		1	Y	1
485	Cicero T. Ellis M. Chilcoat H.	2019	Use of prescribed buprenorphine.	American Journal on Addictions	28	174	Embase	Background: Buprenorphine is a partial agonist at the mu-opioid receptor and is approved for the treatment of moderate to severe opioid use disorder (OUD). Concerns regarding its abuse and diversion continue among physicians and policymakers. Method(s): Between August and September 2016, 303 treatment-seeking adults with OUD completed the online Researchers and Participants Interacting Directly (…	0	0	0	1	0	0	0	0	0	0	0	0		1	Y	1
486	Dimitropoulos E. Dickmann P.	2019	Modafinil for treatment of stimulant use disorders: A case series.	American Journal on Addictions	28	212-213	Embase	Background: Stimulant use is a serious public health concern in the United States. Unfortunately, there are currently no Food and Drug Administration-approved medications for the treatment of cocaine, methamphetamine, or other stimulant use disorders. Modafinil, a wakefulness promoting agent approved for the treatment of narcolepsy, obstructive sleep apnea, and shift work sleep disorder, has been…	0	0	0	0	0	0	0	0	0	0	1	0		1	Y	1
487	Avery J. Knoepflmacher D. Mauer E. Kast K. Greiner M. Penzner J.	2019	Improvement in residents' attitudes toward individuals with substance use disorders following an online training module on stigma.	American Journal on Addictions	28	172-173	Embase	Background: Resident physicians frequently provide care for individuals diagnosed with substance use disorders (SUDs). Residents have been shown to possess negative attitudes toward these individuals with SUDs even if they feel they have adequate knowledge and skills to take care of them. This is concerning 11-item Medical Condition Regard Scale (MCRS) about individuals with alcohol use disorder …	0	0	0	0	0	0	0	0	0	0	1	0		1	Y	1
488	Wachsman M.	2019	Mathematically modeling attrition from buprenorphine/naloxone treatment: Finding the lost.	American Journal on Addictions	28	211-212	Embase	Background: Addiction is perhaps the most important current public health problem, buprenorphne/naloxone (BuN) lowers overdose and mortality rates, but the attrition rate of patients from therapy is high. The attrition from BuN therapy is predominantly early-within the first week. Those leaving BuN treatment are largely unstudied. Identification of clinical parameters associated with leaving trea…	0	0	0	1	0	0	0	0	0	0	0	0		1	Y	1
489	Shilpakar S. Sangroula D. Shipu S.	2019	Cannabis withdrawal precipitating first manic episode: The first case report.	American Journal on Addictions	28	196	Embase	Background: Cannabis is the most commonly used psychoactive substance in the world. Active cannabis use in higher dose might cause intoxication and delirium, and presents with increased sensitivity to external stimuli, impair motor coordination, memory and attention, subjective slowing of time, increase reaction time, depersonalization, and derealization. Cannabis withdrawal is characterized by i…	0	0	0	0	0	0	0	0	0	0	1	0		1	Y	1
490	Binford M.C. Griggs C. Kasji A.	2019	Examining opioid-sparing multimodal treatments for nontraumatic dental pain in our emergency department.	Academic Emergency Medicine	26	S173	Embase	Background: Opioid overdose is now the leading cause of death for Americans under age 50. As such, opioid use in the emergency department (ED) is under scrutiny. The Joint Commission recommends an opioid-sparing multimodal treatment approach to pain complaints. Patients presenting with dental pain are frequently given opioids even though the American Dental Association recommends NSAIDs as first-…	0	0	0	0	0	1	0	0	0	0	0	0		1	Y	1
491	Dohar R.J. Vemuru L. Khuder S. Moussa M. Joiner A.P.	2019	Opioid administration trends in the emergency department.	Academic Emergency Medicine	26	S229	Embase	Background: According to the Center for Disease Control, opioid overdoses were responsible for the deaths of over 47,000 Americans in 2017. Ohio remains one of the most afflicted states in the nation with 46.3 per 100,000 deaths due to drug overdose. Opioids are commonly prescribed at emergency centers for the management of pain. Given the high volume of patients presenting with pain, emergency c…	0	0	0	1	0	0	0	0	0	0	0	0		1	Y	1
492	Wolff C.S. Fix J. Falls D. Proescholdbell S. Ising A. Fernandez A. Waller A. Toon W.	2019	North carolina prehospital and emergency department data linkage to improve overdose surveillance.	Academic Emergency Medicine	26	S193	Embase	Background: The opioid epidemic has grown rapidly in North Carolina (NC), with deaths increasing by nearly 40% annually since 2015. EMS are an important partner in treating and tracking opioid overdoses; however, existing data linkage methods between EMS encounters and subsequent ED visits do not allow for comprehensive outcome analysis. We developed novel methods to enhance linkage performance a…	0	0	0	0	0	0	0	0	0	0	0	0	0	0	Y	0
493	Carlson M. Steenblik J. Arrington J. Bearnson J. Brown M. Langi S. Cheng M. Madsen T. Paxton J.H.	2019	Outcomes and physician perception of screening, brief intervention, and referral to treatment in academic emergency department.	Academic Emergency Medicine	26	S248-S249	Embase	Background: Screening, brief intervention, and referral to treatment (SBIRT) is a comprehensive, evidence-based public health approach to early intervention and treatment for people at risk of developing a substance use disorder. Emergency department (ED)-based SBIRT provides an opportunity to screen a large spectrum of patients, including many who may not otherwise have regular contact with the …	0	0	0	0	0	0	0	0	0	0	1	0		1	Y	1
494	Monte A.A.	2019	Kratom-only deaths in colorado are not Kratom only.	Academic Emergency Medicine	26	S282	Embase	Background: Kratom (Mitragyna speciosa) is an herbal drug identified by the U. S. Food & Drug Administration (FDA) as an opioid for which there is "no evidence of safety or effectiveness for any medical use." Kratom and its active alkaloid, mitragynine, have become popular as an alternative medicine for treatment of pain, mood disorders, and opioid withdrawal. The FDA issued a warning stating tha…	0	0	0	0	0	0	0	0	0	0	1	0		1	Y	1
495	Lowenstein M. Perrone J. Meisel Z.F. Delgado K. Smulowitz P.	2019	Barriers and facilitators of emergency department initiation of buprenorphine: A physician survey.	Academic Emergency Medicine	26	S96	Embase	Background: Emergency department (ED)-initiated buprenorphine for individuals with opioid use disorder increases treatment engagement at 30 days, but this practice has not been widely adopted. To better develop strategies for implementation of this practice, we sought to identify and evaluate physician perceived barriers and facilitators for 1) ED administration of buprenorphine and 2) obtaining …	0	0	0	0	0	0	0	0	0	0	1	0		1	Y	1
496	Ray J.M. Ahmed O.M. Solad Y. Maleska M.J. Martel S. Jeffery M.M. Platts-Mills T. Hess E.P. D'Onofrio G. Melnick E.R. Burner E.	2019	Formative evaluation for emergency department-initiated buprenorphine user-centered decision support.	Academic Emergency Medicine	26	S241	Embase	Background: Buprenorphine (BUP) is an effective treatment option for patients with opioid use disorder (OUD) that can safely be initiated in the ED yet is rarely initiated as a part of routine ED care. Clinical decision support (CDS) represents one approach to potentially accelerating adoption of ED-initiated BUP into routine emergency care. Our objective was to develop a user-centered decision s…	0	0	0	0	0	0	0	0	0	0	0	0		0	Y	0	1
497	McCarthy D.M. Curtis L. Courtney D.M. Cameron K. Lank P.M. Kim H.S. Opsasnick L. Walton S. Kim K.-Y. Lyden A. Wolf M. Patel V.	2019	Improving patient knowledge of opioids: Results of the emergency department electronic medication complete communication trial for opioids.	Academic Emergency Medicine	26	S133-S134	Embase	Background: The objective was to evaluate the effect of a literacy-appropriate Electronic Medication Complete Communication (EMC2) Strategy on patients' safe use of opioid analgesics and medication knowledge. Method(s): This was a 3-arm prospective, randomized controlled pragmatic trial with randomization occurring at the level of the physician. Consecutive discharged patients at an urban academi…	0	0	0	0	0	0	0	0	0	0	0	0	0	0	Y	0
498	Hossain R. Motov S. Drapkin J. Butt M. Likourezos A.	2019	Impact of an opioid reduction initiative on emergency department opioid prescribing practices.	EMA - Emergency Medicine Australasia	31	9	Embase	Background: In order to mitigate the risks consequent to opioid prescribing by physicians, it is prudent for physicians to consider non-opioid analgesic modalities in the ED and at discharge. Objective(s): An opioid reduction initiative founded upon the concept of channels/enzymes/receptors targeted analgesia (CERTA) that features non-opioid pain management strategies for a variety of acute and c…	0	0	0	0	0	0	0	0	0	0	0	0	0	0	Y	0
499	Dodd O. Polischuk M. Gangathimmaiah V. Jan S. Hooper K. Furyk J.	2019	Fascia iliaca catheters in emergency hip fractures: Repeated boluses versus single bolus. A pilot study and double blind RCT protocol.	EMA - Emergency Medicine Australasia	31	59	Embase	Background: Nerve blocks are standard of care in hip fractures. No studies have compared nerve block catheters to single nerve blocks in emergency hip fractures. Objective(s): To prove superiority of repeated bolus fascia iliaca catheters compared to single bolus delivered by emergency physicians in emergency hip fractures up to time of surgery. Methodology: A retrospective pilot of 5 patients wh…	0	0	0	1	0	0	0	0	0	0	0	0		1	Y	1
500	Jeong S. Kirk J. LaCoss J. Sanchez-Reilly S. Lee S.	2019	Opioid toxicity characteristics of older adults presenting to the emergency department.	Journal of the American Geriatrics Society	67	S328	Embase	I. Background(s): Opioids are an effective analgesic as first-line therapy for moderate to severe, persistent pain among older adults (>=65, OA). However, opioids can lead to dependence and side effects can result in morbidity and mortality. Thus, careful practice standards must be applied when prescribing opioids. The aim of this study is to evaluate the pattern of opioid overdose and abuse in O…	0	0	0	0	0	0	0	0	0	0	1	0		1	Y	1
501	Gandhi J.S.	2019	Role of addiction specialists in prevention of Opioid Overdose deaths.	Indian Journal of Psychiatry	61	S488	Embase	Recently there has been epidemic of Opioid Use Disorders in certain parts of world and hence the mortality associated with Opioid overdose . Different studies show that Opioid overdose is generally witnessed , death takes a while and is generally due to respiratory failure Addiction is a chronic relapsing disorder where even a recovering patient can relapse anytime and die of Opioid overdose. Con…	0	0	0	0	0	0	0	0	0	0	0	0	0	0	Y	0
502	Blinderman C.	2019	Re-examining our clinical approach to managing cancer pain in patients with a substance abuse disorder in the age of the opioid epidemic.	Psycho-Oncology	28	48-49	Embase	Background/Purpose: Given the opioid crisis in this country and the current political and regulatory landscape of prescribing chronic opioid therapy, oncologists and palliative care physicians caring for patients with advanced illness and substance use disorder (SUD) need to have a rational, ethical, and clinically appropriate approach to pain management. I will present a case of a patient with c…	0	0	0	0	0	0	0	0	0	0	0	0	0	0	Y	0	1
503	Traeger L.	2019	Helping patients optimize adherence to opioid medications for cancer pain in the age of the opioid epidemic.	Psycho-Oncology	28	45	Embase	Background/Purpose: Given nationwide concerns about both opioid misuse and under-treatment of cancer pain, we examined how adults with cancer pain adhere to long-acting opioid regimens. We used results to develop a patient intervention to optimize opioid adherence. Method(s): In a mixed methods study at an academic medical center, adults with chronic cancer pain used electronic pill caps to recor…	0	0	0	0	0	0	0	0	0	0	0	0	0	0	Y	0	1
504	Greer J.	2019	Adherence in cancer care: Phases of intervention development and testing.	Psycho-Oncology	28	44-45	Embase	With the considerable growth of oral medications in cancer care, both for targeting disease as well as managing symptoms and side effects, patients are faced with myriad challenges in ensuring proper treatment adherence. Evidence-based supportive care interventions are greatly needed to promote optimal adherence to medications in patients with cancer. This symposium will feature four intervention…	0	0	0	0	0	1	0	0	0	0	0	0		1	Y	1
505	Desveaux L. Saragosa M. Kithulegoda N. Ivers N.M.	2019	Understanding the behavioural determinants of opioid prescribing among family physicians: a qualitative study.	BMC family practice	20	59	Embase	BACKGROUND: Longstanding variation in the views of family physicians (FPs) on the role of opioids seems to translate into widely varying prescribing rates. Improvement interventions are unlikely to achieve change if they do not understand and explicitly target the factors that determine physician prescribing behaviour. The aim of this work was to understand (1) the perspectives of FPs as it relat…	0	0	0	0	0	0	0	0	0	0	1	0		1	Y	1
506	Jungquist C.R. Chandola V. Spulecki C. Nguyen K.V. Crescenzi P. Tekeste D. Sayapaneni P.R.	2019	Identifying Patients Experiencing Opioid-Induced Respiratory Depression During Recovery From Anesthesia: The Application of Electronic Monitoring Devices.	Worldviews on evidence-based nursing	16	186-194	Embase	BACKGROUND: Postsurgical patients experiencing opioid-related adverse drug events have 55% longer hospital stays, 47% higher costs associated with their care, 36% increased risk of 30-day readmission, and 3.4 times higher risk of inpatient mortality compared to those with no opioid-related adverse drug events. Most of the adverse events are preventable. GENERAL AIM: This study explored three type…	0	0	0	0	0	0	1	0	0	0	0	0	0	1	Y	1	1
507	Ritchie E.K. Sadek I. Pivneva I. Guerin A. Latremouille-Viau D. Ndife B. Joseph G.J. Atallah E.L.	2018	Symptoms following TKI therapy discontinuation after achieving an adequate response in patients with chronic myeloid leukemia in chronic phase (CML-CP).	Journal of Clinical Oncology	36	no pagination	Embase	Background: This study assessed symptoms following TKI therapy discontinuation after achieving an adequate response among patients (pts) with CML-CP in the United States. Method(s): The study was conducted among a variety of centers/institutions prior to NCCN treatment guideline update and FDA approval for inclusion of Treatment-free Remission data in the nilotinib US product label. Pt-level data…	0	0	0	1	0	0	0	0	0	0	0	0		1	Y	1
508	Lopez R. Reina J.J. Monge D. Caballero F. Guillem V. Aranda E. Carrato A. Rubio E.D. Garcia-Foncillas J. Feyjoo M. Camps C.	2018	Assessment and treatment of breakthrough cancer pain in Spain: A self-audit study.	Journal of Clinical Oncology	36	no pagination	Embase	Background: Breakthrough cancer pain (BTcP) is a common condition, but its management may be often suboptimal. We aim to determine if physician's perception of the management and characteristics of BTcP among their patients is in line with the reallife clinical practice, and if there is clinical inertia in the identification and treatment of the BTcP episodes. Method(s): Observational and descrip…	0	0	0	0	0	0	0	0	0	0	1	0		1	Y	1
509	Weisshof R. Labas J. Hirsch A. Golan M.A. Conroy Meghan K. Micic D. Rubin David T.	2018	Do nurses and physicians know how much pain and anxiety teir ibd inpatients haveff.	American Journal of Gastroenterology	113	S10	Embase	Background: Pain is a common symptom in patients with inflammatory bowel disease (IBD) which negatively affects their quality of life and can lead to increased health-seeking behavior and changes in psychological status. Anxiety also is associated with IBD, and associated with poor quality of life. Addressing and alleviating IBD patients' pain and psychological distress are important goals of man…	0	0	0	0	0	0	0	0	0	0	1	0		1	Y	1
510	Chu T.H. Baricault B. Lapeyre-Mestre M. Rueter M.	2018	Misuse of strong opioids in patients with cancer in the last year of life.	Fundamental and Clinical Pharmacology	32	39	Embase	Introduction: Appropriate cancer pain management with strong opioids in primary care practice is particularly challenging and patients are often undertreated. The aim of this study was to investigate the potential strong opioid misuse in cancer patients in this period and to identify factors associated with this misuse. Material(s) and Method(s): A retrospective observational cohort study of bene…	0	0	0	0	0	0	0	0	0	0	1	0		1	Y	1
511	Triguer M. Fedrizzi S. Veyrac G. Sassier M. Lelong-Boulouard V. Chretien B.	2018	Urinary retention: A side effect of Terbinafine?.	Fundamental and Clinical Pharmacology	32	63	Embase	Introduction: Terbinafine is a synthetic allylamine derivative, used as an antifungal drug. Its specific mechanism of action relies on the inhibition of squalene epoxidase. It is used in the treatment of onychomycosis or dermatophytes, and is usually well tolerated. A recent case of urinary retention in a patient treated with terbinafine was notified to our pharmacovigilance Centre. It led us to …	0	0	0	0	0	0	0	0	0	0	1	0		1	Y	1
512	Licheni S.H. Mcmahon J.M. Schneider A.L. Davey M.J. Scheffer I.E.	2018	Sleep problems in Dravet syndrome: a modifiable comorbidity.	Developmental Medicine and Child Neurology	60	192-198	Embase	Aim: Many children with severe developmental and epileptic encephalopathies experience significant sleep disturbance, causing major disruption to the family's quality of life. We aimed to determine the frequency and nature of sleep problems in individuals with Dravet syndrome. Method(s): The Sleep Disturbance Scale for Children and a seizure questionnaire were distributed to the parents/guardians…	0	0	0	0	0	0	0	0	0	0	1	0		1	Y	1
513	Tomaszewski D.M. Arbuckle C. Yang S. Linstead E.	2018	Trends in Opioid Use in Pediatric Patients in US Emergency Departments from 2006 to 2015.	JAMA Network Open	1	no pagination	Embase	Importance: The use of opioids to treat pain in pediatric patients has been viewed as necessary; however, this practice has raised concerns regarding opioid abuse and the effects of opioid use. To effectively adjust policy regarding opioids in the pediatric population, prescribing patterns must be better understood. Objective(s): To evaluate opioid prescribing patterns in US pediatric patients an…	0	0	0	0	0	0	0	0	0	0	1	0		1	Y	1
514	Sun E. Moshfegh J. Rishel C.A. Cook C.E. Goode A.P. George S.Z.	2018	Association of Early Physical Therapy with Long-term Opioid Use among Opioid-Naive Patients with Musculoskeletal Pain.	JAMA Network Open	1	no pagination	Embase	Importance: Nonpharmacologic methods of reducing the risk of new chronic opioid use among patients with musculoskeletal pain are important given the burden of the opioid epidemic in the United States. Objective(s): To determine the association between early physical therapy and subsequent opioid use in patients with new musculoskeletal pain diagnosis. Design, Setting, and Participant(s): This cro…	0	0	0	0	0	0	0	0	0	0	1	0		1	Y	1
515	Hart A.M. Broecker J.S. Kao L. Losken A.	2018	Opioid Use following Outpatient Breast Surgery: Are Physicians Part of the Problem?.	Plastic and reconstructive surgery	142	611-620	Embase	BACKGROUND: The increasing rate of opioid abuse warrants standardization of postoperative pain management. The purpose of this study was to analyze the use of opioids in pain control and patient satisfaction following ambulatory breast surgery. METHOD(S): This was a prospective study of a consecutive series of patients undergoing secondary breast reconstruction (n = 60) or breast reduction (n = 3…	0	0	0	0	0	0	0	0	0	0	1	0		1	Y	1
516	Moran L. Keenan E. Elmusharaf K.	2018	Barriers to progressing through a methadone maintenance treatment programme: perspectives of the clients in the Mid-West of Ireland's drug and alcohol services.	BMC health services research	18	911	Embase	BACKGROUND: The 'perfect' journey through an Irish Methadone Maintenance Treatment Programme (MMTP) would have a client engage appropriately with all relevant services available to them, inclusive of psychiatry, counselling, out-reach support, nursing and psychology. Concurrently, a client would ideally adhere to their prescribed methadone-dosing regimen, until a client is stabilised allowing the…	0	0	0	1	0	0	0	0	0	0	0	0	0	1	Y	1
517	Leos-Toro C. Shiplo S. Hammond D.	2018	Perceived support for medical cannabis use among approved medical cannabis users in Canada.	Drug and alcohol review	37	627-636	Embase	INTRODUCTION AND AIMS: Very little is known about the social experience of medical cannabis use, including the experience of stigma among approved users. The current study examined perceptions of support from physicians, family and friends as well as the prevalence of 'hiding' medicinal cannabis use. DESIGN AND METHODS: An online cross-sectional survey (N =276) was conducted from 29 April to 8 Ju…	0	0	0	1	0	0	0	0	0	0	0	0		1	Y	1
518	Claborn K.R. Aston E.R. Champion J. Guthrie K.M.	2018	Prescribing Opioids as an Incentive to Retain Patients in Medical Care: A Qualitative Investigation into Clinician Awareness and Perceptions.	The Journal of the Association of Nurses in AIDS Care : JANAC	29	642-654	Embase	HIV treatment retention remains a significant public health concern. Our qualitative analysis used emergent data from a larger HIV treatment study to explore clinician perspectives on prescribing opioids to incentivize retention in HIV care. Data from individual interviews with 29 HIV and substance use clinicians were analyzed using thematic analysis. Prescribing opioids as a retention strategy e…	0	0	0	0	0	0	0	0	0	0	1	0		1	Y	1
519	Edwards Z. Blenkinsopp A. Ziegler L. Bennett M.I.	2018	How do patients with cancer pain view community pharmacy services? An interview study.	Health & social care in the community	26	507-518	Embase	Pain experienced by many patients with advanced cancer is often not well controlled and community pharmacists are potentially well placed to provide support. The study objective was to explore the views and experiences of patients with advanced cancer about community pharmacies, their services and attitudes towards having a community pharmacist pain medicines consultation. Purposive sampling of G…	0	0	0	0	0	0	0	0	0	0	1	0		1	Y	1
520	English T.M. Smith T.B. Song X. Whitman M.V.	2018	Barriers to electronic cigarette use.	Public health nursing (Boston, Mass.)	35	363-368	Embase	OBJECTIVE: Recent studies suggest that electronic cigarettes (e-cigarettes) may be a better alternative to traditional smoking cessation therapies for cigarette smokers. This study explores the barriers traditional smokers face when switching to e-cigarettes. DESIGN AND SAMPLE: A convenience sample of adult male and female tobacco and/or e-cigarette smokers (n = 446) were recruited through an onl…	0	0	0	0	0	0	0	0	0	0	1	0		1	Y	1
521	Naughton F. Hopewell S. Sinclair L. McCaughan D. McKell J. Bauld L.	2018	Barriers and facilitators to smoking cessation in pregnancy and in the post-partum period: The health care professionals' perspective.	British journal of health psychology	23	741-757	Embase	OBJECTIVES: Health care professionals and the health care environment play a central role in protecting pregnant and post-partum women and their infants from smoking-related harms. This study aimed to better understand the health professional's perspective on how interactions between women, health care professionals, and the environment influence how smoking is managed. DESIGN: Semi-structured in…	0	0	0	0	0	0	0	0	0	0	1	0		1	Y	1
522	Springer S.A. Di Paola A. Azar M.M. Barbour R. Biondi B.E. Desabrais M. Lincoln T. Skiest D.J. Altice F.L.	2018	Extended-release naltrexone improves viral suppression among incarcerated persons living with HIV with opioid use disorders transitioning to the community: Results of a double-blind, placebo-controlled randomized trial.	Journal of Acquired Immune Deficiency Syndromes	78	43-53	Embase	Objective:To determine whether extended-release naltrexone (XR-NTX) would improve or maintain viral suppression (VS) among prisoners or jail detainees with HIV and opioid use disorder (OUD) transitioning to the community. Design(s):A 4-site, prospective randomized double-blind, placebo-controlled trial was conducted among prison and jail inmates with HIV and OUD transitioning to the community fro…	0	0	0	0	0	0	0	0	0	0	1	0		1	Y	1
523	Carter J.E. Pyati S. Kanach F.A. Maxwell A.M.W. Belden C.M. Shea C.M. Van De Ven T. Thompson J. Hoenig H. Raghunathan K.	2018	Implementation of perioperative music using the consolidated framework for implementation research.	Anesthesia and Analgesia	127	623-631	Embase	BACKGROUND: Complementary integrative health therapies have a perioperative role in the reduction of pain, analgesic use, and anxiety, and increasing patient satisfaction. However, long implementation lags have been quantified. The Consolidated Framework for Implementation Research (CFIR) can help mitigate this translational problem. METHOD(S): We reviewed evidence for several nonpharmacological …	0	0	0	0	0	1	0	0	0	0	0	0		1	Y	1
524	Kondrad E.C. Reed A.J. Simpson M.J. Nease D.E.	2018	Lack of communication about medical marijuana use between doctors and their patients.	Journal of the American Board of Family Medicine	31	805-808	Embase	Introduction: Medical marijuana is now permitted in most states, but it is not clear whether primary care physicians (PCPs) are aware of or recommend its use in their patients. Method(s): We distributed paired surveys to PCPs and their patients to assess the frequency of patient marijuana use and communication with PCPs about use. Result(s): Of 242 patients surveyed, 22% reported marijuana use in…	0	0	0	1	0	0	0	0	0	0	0	0		1	Y	1
525	Barnett B.S. Siu W.O. Pope H.G.	2018	A survey of American psychiatrists' attitudes toward classic hallucinogens.	Journal of Nervous and Mental Disease	206	476-480	Embase	Recent years have seen renewed interest and research about the use of hallucinogens as possible agents in the treatment of psychiatric disorders. However, we are unaware of studies assessing the current attitudes of American psychiatrists regarding hallucinogens. Therefore, we e-mailed surveys to 1000 members of the American Psychiatric Association-250 resident-fellows and 750 attending psychiatr…	0	0	0	0	0	0	0	0	0	0	1	0		1	Y	1
526	Dickson B. Mansfield C. Guiahi M. Allshouse A.A. Borgelt L.M. Sheeder J. Silver R.M. Metz T.D.	2018	Recommendations from cannabis dispensaries about first-trimester cannabis use.	Obstetrics and Gynecology	131	1031-1038	Embase	OBJECTIVE: To characterize recommendations given to pregnant women by Colorado cannabis dispensaries regarding use of cannabis products for nausea during the first trimester of pregnancy. METHOD(S): This was a statewide cross-sectional study in which advice about cannabis product use was requested using a mystery caller approach. The caller stated she was 8 weeks pregnant and experiencing morning…	0	0	0	0	0	0	0	0	0	0	1	0		1	Y	1
527	Kaiser U. Kopkow C. Deckert S. Neustadt K. Jacobi L. Cameron P. De Angelis V. Apfelbacher C. Arnold B. Birch J. Bjarnegard A. Christiansen S. C De C Williams A. Gossrau G. Heinks A. Huppe M. Kiers H. Kleinert U. Martelletti P. McCracken L. De Meij N. Nagel B. Nijs J. Norda H. Singh J.A. Spengler E. Terwee C.B. Tugwell P. Vlaeyen J.W.S. Wandrey H. Neugebauer E. Sabatowski R. Schmitt J.	2018	Developing a core outcome domain set to assessing effectiveness of interdisciplinary multimodal pain therapy: The VAPAIN consensus statement on core outcome domains.	Pain	159	673-683	Embase	Interdisciplinary multimodal pain therapy (IMPT) is a biopsychosocial treatment approach for patients with chronic pain that comprises at least psychological and physiotherapeutic interventions. Core outcome sets (COSs) are currently developed in different medical fields to standardize and improve the selection of outcome domains, and measurement instruments in clinical trials, to make trial resu…	0	0	0	0	0	0	0	0	0	0	1	0		1	Y	1
528	McCann K.S. Barker S. Cousins R. Franks A. Mcdaniel C. Petrany S. Riley E.	2018	Structured management of chronic nonmalignant pain with opioids in a rural primary care office.	Journal of the American Board of Family Medicine	31	57-63	Embase	Introduction: The use of opioid medication for nonmalignant chronic pain (NMCP) increased dramatically during the last 20 years. There have been regulatory changes implemented to reduce the risk of harm to both patients and society. Much of the burden of monitoring these patients is falling on primary care physicians (PCPs), who do not have the time or resources to handle what is entailed in a be…	0	0	0	0	0	0	0	0	0	0	0	0	0	0	Y	0
529	Venner K.L. Sanchez V. Garcia J. Williams R.L. Sussman A.L.	2018	Moving away from the tip of the pyramid: Screening and brief intervention for risky alcohol and opioid use in underserved patients.	Journal of the American Board of Family Medicine	31	243-251	Embase	Purpose: Rates of risky substance use and substance use disorders are high in primary-care practices, yet the adoption of universal screening and brief intervention (SBI) has been slow and uneven. This study aimed to describe SBI-related attitudes, practices, and perspectives regarding practice change among medical providers in a minority-majority state. Method(s): We conducted a cross-sectional,…	0	0	0	0	0	0	0	0	0	0	0	0	0	0	Y	0
530	Cain J.M. Denny L.	2018	Palliative care in women's cancer care: Global challenges and advances.	International Journal of Gynecology and Obstetrics	143	153-158	Embase	Women's cancer rates are increasing in low- and middle-income countries, with presentations that are often far advanced requiring intense symptom management, thus advancing the urgent need to address palliative care. Most resource settings have some options available to assist women with advanced gynecologic cancer, and a combination of leveraging these and expanding on emerging models for pallia…	0	0	0	0	0	0	0	0	0	0	1	0		1	Y	1
531	Kelkar A.H. Smith N.A. Martial A. Moole H. Tarantino M.D. Roberts J.C.	2018	An outbreak of synthetic cannabinoid-associated coagulopathy in Illinois.	New England Journal of Medicine	379	1216-1223	Embase	BACKGROUND In March and April 2018, more than 150 patients presented to hospitals in Illinois with coagulopathy and bleeding diathesis. Area physicians and public health organizations identified an association between coagulopathy and synthetic cannabinoid use. Preliminary tests of patient serum samples and drug samples revealed that brodifacoum, an anticoagulant, was the likely adulterant. METHO…	0	0	0	0	0	0	0	0	0	0	1	0		1	Y	1
532	Capelletto E. Rapetti S.G. Demichelis S. Galetta D. Catino A. Ricci D. Moretti A.M. Bria E. Pilotto S. Bruno A. Valmadre G. Bandelli G.P. Trisolini R. Gianetta M. Pacchiana M.V. Vallone S. Novello S.	2018	Final data of an Italian multicentric survey about counseling for smoking cessation in patients with diagnosis of a respiratory disease.	Clinical Respiratory Journal	12	1150-1159	Embase	Introduction: Smoking is the major risk factor for cancer and several respiratory diseases. Quitting smoking at any point of life may increase the effectiveness of treatments and improve prognosis of patients with any pulmonary disease, including lung cancer. However, few institutions in Europe offer to patients adequate counseling for smoking cessation. Objective(s): Aim of this study was to inv…	0	0	0	0	0	0	0	0	0	0	0	0	0	0	Y	0	1
533	Halpern S.D. Harhay M.O. Saulsgive K. Brophy C. Troxel A.B. Volp K.G.	2018	A pragmatic trial of e-cigarettes, incentives, and drugs for smoking cessation.	New England Journal of Medicine	378	2302-2310	Embase	BACKGROUND Whether financial incentives, pharmacologic therapies, and electronic cigarettes (e-cigarettes) promote smoking cessation among unselected smokers is unknown. METHODS We randomly assigned smokers employed by 54 companies to one of four smokingcessation interventions or to usual care. Usual care consisted of access to information regarding the benefits of smoking cessation and to a moti…	0	0	0	0	0	1	0	0	0	0	0	0		1	Y	1
534	Yackey K.J. Rominger A.H.	2018	Are We Adequately Treating Pain in Children Who Present to US Emergency Departments?: Factors That Contribute to Pain Treatment in Pediatric Patients.	Pediatric Emergency Care	34	42-46	Embase	Objectives There are no recent national data on analgesic use for pain treatment in children. Our objective was to determine if there is adequate pain treatment for children in US emergency departments (EDs) and determine predictors of nonopioid and opioid analgesic administration. Methods Children younger than 18 years with the diagnosis of extremity fracture, appendicitis, or urinary tract ston…	0	0	0	0	0	0	0	0	0	0	1	0		1	Y	1
535	Halladay J. Fein A. MacKillop J. Munn C.	2018	PAUSE: The development and implementation of a novel brief intervention program targeting cannabis and alcohol use among university students.	Canadian Journal of Addiction	9	34-42	Embase	Objectives: Studies on brief interventions (BIs) for substance misuse among university students indicate their effectiveness for alcohol use, however, programs have rarely addressed cannabis use and comorbid mental health symptoms. This paper describes the development and implementation of a manualized single-session BI called PAUSE, based on motivational interviewing (MI) and harm reduction prin…	0	0	0	0	0	0	0	0	0	0	1	0		1	Y	1
536	Provenzano A.M.	2018	Caring for Ms. L. - Overcoming my fear of treating opioid use disorder.	New England Journal of Medicine	378	600-601	Embase	Ms. L. always showed up 10 minutes early for her appointments, even though I always ran late. Her granddaughter would rest her cheek against Ms. L.'s chest, squishing one eye shut, and scroll through Ms. L.'s phone while they waited. After reviewing her blood sugars, which Ms. L. recorded assiduously in a dogeared blue diary, we'd talk about smoking cessation. That was a work in progress. "There'…	0	0	0	0	0	0	0	0	0	0	1	0		1	Y	1
537	Basilico M.F. Bhashyam A.R. Harrington E. Heng M.	2018	Initial Opioid Supply Influences Long-Term Use and Doctor Shopping: An Instrumental Variables Approach.	Journal of the American College of Surgeons	227	S151-S152	Embase	INTRODUCTION: In clinical settings where prescription opioids are the standard of care for pain management, the effect of initial prescription opioid supply on long-term use and doctor shopping for new prescription opioid prescribers has not been well described. METHOD(S): We identified a natural experiment using first-year resident assignment to orthopaedic trauma patients as a novel instrumenta…	0	0	0	1	0	0	0	0	0	0	0	0		1	Y	1
538	Martin R. Gresko S. Hurley L. Clarke J.	2018	Partnering to expand mat in RI'S department of corrections: Improving public health.	Journal of Addiction Medicine	12	E19	Embase	Background: The current opioid epidemic and the increased risk of overdose among those with recent criminal justice (CJ) involvement create an urgent need to address opioid use disorder among CJ-involved populations. In October 2016, the Rhode Island Department of Corrections (RIDOC) became the first statewide prison to implement a comprehensive medication assisted treatment (MAT) program. RIDOC …	0	0	0	0	0	1	0	0	0	0	0	0		1	Y	1
539	Komaromy M.S. Bartlett J. Gonzales-Van Horn S.R. Sun X. Quinn B.K. Arora S.	2018	Opioid echo: Rapid scaling of echo to address the opioid epidemic.	Journal of Addiction Medicine	12	E18-E19	Embase	Introduction: In the United States, over 2 million adults were addicted to opioids in 2016 (1), and 63% of all accidental deaths attributed to drug overdoses were caused by opioids (2). Incorporating team-based opioid use disorder (OUD) treatment into the primary care setting could improve access to effective care. Here, we describe how we paired the ECHO model with a shared services approach to …	0	0	0	0	0	0	0	0	0	0	0	0	0	0	Y	0
540	Rudolf V. Plawman A. Brown L.J. Peterson C.L. Wong J. Gianutsos P. Walsh J.	2018	Improving nursing provider attitudes for pregnant women with opioid use disorder.	Journal of Addiction Medicine	12	E14	Embase	Objective: This study measured the impact of nursing education on opioid use disorder in pregnancy and evaluated change in providers' attitudes, stigmatization, compassion, knowledge and comfort level of care following the intervention. Background(s): Untreated opioid use disorder in pregnancy is a major, often underdiagnosed health problem with resulting high costs for individuals and society. L…	0	0	0	0	0	0	0	0	0	0	1	0		1	Y	1
541	Weintraub E. Chang J. Currens M. Welsh C.	2018	Expanding access to buprenorphine treatment in rural areas with telemedicine.	Journal of Addiction Medicine	12	E9	Embase	Introduction: At the present time, the United States is in the midst of an opioid epidemic resulting in a national public health crisis. The rate of overdose deaths related to opioids has quadrupled since 1999. In 2016 alone, over 42,000 Americans died from an overdose of opioids and it is estimated that over 100 individuals will continue to die from opioid overdose daily. The current opioid epid…	0	0	0	0	0	0	0	0	0	0	0	0	0	0	Y	0
542	Clark S.A.	2018	Evaluation & standardization of a substance use curriculum for internal medicine residents.	Journal of Addiction Medicine	12	E8	Embase	Introduction: Substance use disorders have reached epidemic proportions and many physicians feel unprepared to intervene. In response, the Brown Internal Medicine Residency has developed a substance use curriculum. Our goal is to evaluate the content and standardize the individual components into a sustainable the three-year curriculum. Method(s): In 2015-2016, we began to train all internal medi…	0	0	0	0	0	0	0	0	0	0	1	0		1	Y	1
543	Ghattas T. Driscoll T.	2018	Effects of implementation of a safe opioid prescribing program in hospital medicine.	Journal of Addiction Medicine	12	E7-E8	Embase	Introduction: In the United States, mortalities associated with prescription opioid use continue to rise, accounting for over 15,000 deaths in 2015. In Louisiana, physicians prescribe approximately 118 pain medications per 100 residents, and the state has one of highest opioid abuse rates. We developed and deployed a safe opioid prescribing quality improvement program to reduce opioid use, mainta…	0	0	0	0	0	1	0	0	0	0	0	0		1	Y	1
544	Proctor S.L. Raggio A. Hoffmann N.G.	2018	Changes in substance use disorder prevalence from 2008-2016: What about stimulants?.	Journal of Addiction Medicine	12	E5-E6	Embase	Background & Aim: Although prevalence estimates of substance use disorders (SUDs) are provided annually for the non-institutionalized U.S. general population by way of nationally representative surveys, such methods are absent for correctional populations. The lack of ongoing monitoring precludes an examination of potential changes or stability in substance use trends over time among inmates. Alt…	0	0	0	0	0	0	0	0	0	0	1	0		1	Y	1
545	Tsui J.I. Godersky M.E. Merrill J.O. Samet J.H.	2018	Perspectives on buprenorphine adherence and use of mhealth technology to address barriers.	Journal of Addiction Medicine	12	E20-E21	Embase	Background: Utilizing video directly-observed therapy (VDOT) for buprenorphine delivery through a mobile health (mHealth) application may potentially provide a solution to two potential medication concerns: non-adherence which may undermine patients' treatment success and diversion which is difficult to measure and prevent. This qualitative study was undertaken to explore barriers to buprenorphin…	0	0	0	0	0	0	0	0	0	0	0	0	0	0	Y	0
546	Chow B. Mead A.	2018	Rapid deployment of a mobile medical unit during an opioid overdose epidemic.	Journal of Addiction Medicine	12	E21	Embase	Background: Mobile medical units (MMUs) have been designed with the purpose of delivering emergency medical services to vulnerable patient populations. Deployment of MMUs into settings like disaster relief, mass gathering event and underserved rural areas have demonstrated their effectiveness and efficiency (1,2). MMUs can be staffed by different specialized personnel and outfitted with appropria…	0	0	0	0	0	0	0	0	0	0	0	0	0	0	Y	0
547	Rouche A. Pache B. Grass F. Hubner M. Demartines N. Blanc C.	2018	Anesthesia in toxic environment: PIPAC pressurized intraperitoneal aerosol chemotherapy.	Swiss Medical Weekly	148	8S-9S	Embase	Background: Pressurized Intraperitoneal Vaporized Chemotherapy (PIPAC) is a new technique of chemotherapy application for peritoneal carcinosis. Specificity of this technique is the transient chemo-toxic environment created in the theatre, requesting anticipation from the anaesthesiologist who will not be able to enter the operating room for 30 minutes. The procedure could be compared to a laparo…	0	0	0	0	0	0	0	0	0	0	1	0		1	Y	1
548	Chalandon Y. Rousselot P. Cayuela J.-M. Thomas X. Clappier E. Havelange V. Chevallier P. Huguet F. Boissel N. Berthon C. Stussi G. Maury S. Chantepie S. Micol J.-B. Plantier I. Lheritier V. Ifrah N. Chevret S. Dombret H.	2018	Nilotinib combined with lower-intensity chemotherapy for front-line treatment of younger adults with Ph-positive acute lymphoblastic leukemia (ALL): Interim analysis of the GRAAPH-2014 trial.	Swiss Medical Weekly	148	3S-4S	Embase	Background: The introduction of TKIs to treat patients with Ph+ ALL allows reducing the intensity of associated chemotherapy. In our previous randomized GRAAPH-2005 trial with imatinib, we have reported better short-term results when patients received lowerintensity chemotherapy during the 1st cycle. In this ongoing GRAAPH-2014 trial with nilotinib, we are pursuing random evaluation of reducing c…	0	0	0	0	0	0	0	0	0	0	1	0		1	Y	1
549	Khan M. Mohamed Z. Ali S. Saddki N. Sukminingrum N.	2018	The effects of oral care with 0.2% chlorhexidine with toothbrushing to prevent ventilator associated pneumonia in adults' intensive care units.	European Respiratory Journal	52	no pagination	Embase	Background: Ventilator Associated Pneumonia (VAP) is the most common infection in Intensive Care Units (ICUs) which increases the length of ICU stay, duration of mechanical ventilation, and mortality. Good oral hygiene care by means of effective plaque control has thus been advocated as an essential nursing care to prevent colonization of dental plaque by respiratory pathogens, and possibly preve…	0	0	0	0	0	0	0	0	0	0	1	0		1	Y	1
550	Aggarwal S. Bhowmick J. Sharma R. Singh M. Gond R.K. Dash I. Aggarwal A.	2018	Voice of cancer patients (VoCP): Patient perceptions regarding use of marijuana and its derivatives in cancer.	Journal of Clinical Oncology	36	no pagination	Embase	Background: Despite legal controversies, medical Marijuana use is increasingly accepted for mitigating side effects from chemotherapy in cancer patients. In this study we analyzed cancer patient perception and experience on the use of Marijuana and its derivatives. Method(s): We collected 15.7 million freely shared messages from cancer patients from 52 unrestricted web forums. Using our VoCP plat…	0	0	0	0	0	0	0	0	0	0	1	0		1	Y	1
551	Arthur J.A. Lu Z. Hui D. Nguyen K. Prado B.L. Edwards T. Yennu S.J. Reddy S. Liu D.D. Bruera E.	2018	Random versus targeted urine drug testing among cancer patients receiving opioid therapy at a supportive care clinic.	Journal of Clinical Oncology	36	no pagination	Embase	Background: Although urine drug testing (UDT) is an effective risk monitoring tool for patients on chronic opioid therapy, there is currently no evidence to guide physicians in identifying who should have UDT, or when and how often it should be ordered. The main objective of our study was to describe the characteristics of patients who underwent random UDT and a similar cohort who underwent targe…	0	0	0	0	0	1	0	0	0	0	0	0		1	Y	1
552	Feldman D.E. Carlesso L. Nahin R.	2018	How are patients with chronic musculoskeletal pain conditions being managed initially in the u.s.?.	Arthritis and Rheumatology	70	1294	Embase	Background/Purpose: Chronic musculoskeletal pain (e.g. back and neck pain, pain due to arthritis, leg pain, and arm pain) affects up to 24% of the general population. Various approaches, both pharmacologic and nonpharmacologic, have been developed to manage chronic pain. With respect to pharmacological treatments, the overuse of opioid medications has led to an epidemic, even though many other ev…	0	0	0	0	0	0	0	0	0	0	1	0		1	Y	1
553	Wimmer M. Wiesel R. Adams B. Goldman M. Ologhobo T. Sun Y. Seehaus M. Goldsmith S. Robbins L.	2018	Complementary practices as alternatives to pain: Effectiveness of a pain management program for patients in an orthopedic clinic.	Arthritis and Rheumatology	70	3313-3314	Embase	Background/Purpose: In 2018, according to the National Institute of Health, opioid misuse and addiction is a major public health issue. Approximately 70% of individuals who use opioids on a long-term basis have musculoskeletal disorders, such as low back pain, spondylosis and osteoarthritis. Additionally, one-third of patients with Rheumatoid Arthritis are prescribed an opioid to treat their cond…	0	0	0	0	0	0	1	0	0	0	0	0		1	Y	1
554	Singh K. Alam O. Mullen K. Yerra S. Durieux M.	2018	Postoperative intravenous lidocaine infusion for treatment of pain in cardiac surgery patient.	Anesthesia and Analgesia	126	449	Embase	INTRODUCTION: Patients undergoing median sternotomy for cardiac surgery may experience significant postoperative pain, for which opioids are the mainstay of treatment. However, some patients still have inadequate pain control. Perioperative continuous intravenous lidocaine infusion has been shown to decrease postoperative pain and opioid requirements, mainly in patients undergoing abdominal surge…	0	0	0	0	0	1	0	0	0	0	0	0		1	Y	1
555	Bryan Y.F. McLaughlin D.H. Johnson K. Hasanaj E. Sundararajan S.	2018	Airway complications using different anesthetic techniques in patients undergoing esophagogastroduodenoscopic procedures in a rural community hospital.	Anesthesia and Analgesia	126	464-465	Embase	INTRODUCTION: Esophagogastroduodenoscopic (EGD) procedures require deeper levels of sedation or general anesthesia than colonoscopies. EGDs may also predispose patients to increase risk of aspiration and airway complications due to esophageal and/or gastric diseases. A higher risk of for cardiorespiratory complications has been reported in patients who received propofol for EGDs 1. Anesthesiologi…	0	0	0	0	0	0	0	0	0	0	1	0		1	Y	1
556	Bryan Y.F. McLaughlin D.H. Johnson K. Hasanaj E. Sundararajan S.	2018	Development and initial experience of an anesthesiology based team using propofol for gastrointestinal endoscopies at a rural community hospital: Airway complications during colonoscopies.	Anesthesia and Analgesia	126	479-480	Embase	INTRODUCTION: Deep sedation or general anesthesia have been used by different medical specialties in patients undergoing colonoscopies. Propofol in varying doses has been safely administered by nonanesthesiologists for colonoscopies1. The risk of airway complications using propofol for colonoscopies when administered by non-anesthesiologists has been low2. The incidence of moderate to severe desa…	0	0	0	0	0	0	0	0	0	0	1	0		1	Y	1
557	Doney L. Lazar S. Boisen M. Esper S.A. Holder-Murray J. Subramaniam K. Tran L.T.	2018	Assessing risk factors for challenging pain control in patients undergoing major abdominal surgery with enhanced recovery after surgery program.	Anesthesia and Analgesia	126	583-584	Embase	INTRODUCTION: Enhanced Recovery After Surgery (ERAS) protocols are employed for many surgical procedures1-3. At the University of Pittsburgh Medical Center (UPMC), ERAS programs were implemented for patients undergoing major abdominal surgeries. This has led to improved pain control and reduced length of stay for many patients. Despite the positive impact of ERAS, there is a subset of patients wi…	0	0	0	1	0	0	0	0	0	0	0	0	0	1	Y	1	1
558	Gupta K. Nagappa M. Prasad A. Abrahamyan L. Wong J. Weingarten T. Chung F.F.	2018	Risk factors for opioid induced respiratory depression in surgical patients: A systematic review and meta-analyses of prospective and retrospective studies.	Anesthesia and Analgesia	126	495-496	Embase	INTRODUCTION: Postoperative opioid induced respiratory depression (OIRD) may result in serious morbidity and mortality 1-4. In the last few years, there have been multiple studies reporting post-operative OIRD, with a recent study investigating potentially preventable and actionable risk factors of OIRD 1-4. This systematic review and meta-analyses highlights the important risk factors associated…	0	0	1	0	0	0	0	0	0	0	0	0		1	Y	1
559	Kanai R. Oota K. Tsumura H. Okuno M. Yamanoi A. Mikawwa T.	2018	Home care for children withend-stage cancer in cooperation with physicians who have no experience with pediatric patients.	Pediatric Blood and Cancer	65	S81	Embase	Introduction: Cooperation with homecare physicians is animportant component of caring for children with life-threatening conditions at home. Homecare physicians tend to avoidcaring for pediatric patients because they lack experience. Weconsidered the need to minimize anxiety and burden for families and homecare physicians without experience. Method(s): Interviews were conducted at a conference be…	0	0	0	1	0	0	0	0	0	0	0	0		1	Y	1
560	Son S. Dey A. Peck J. Goodwin A. Wilsey M.	2018	Cannabinoid hyperemesis syndrome: A 10-year single center experience.	Journal of Pediatric Gastroenterology and Nutrition	67	S316	Embase	Background: Cannabinoid hyperemesis syndrome (CHS) is a condition characterized by severe, persistent nausea and vomiting in the setting of chronic marijuana use. Cessation of cannabis use leads to symptom resolution in most patients. In the last decade, CHS has become increasingly well known. Yet, many patients remain un-diagnosed or undergo extensive and costly diagnostic testing due to lack of…	0	0	1	0	0	0	0	0	0	0	0	0		1	Y	1
561	Skerritt J.	2018	Medicinal cannabis-regulation, access and efficacy.	Asia-Pacific Journal of Clinical Oncology	14	53	Embase	A national scheme to enable patient access to medicinal cannabis products, including locally grown and manufactured ones, was introduced in 2016. The Commonwealth Department of Health has oversight of schemes for cultivation and manufacture of medicinal cannabis products and for product quality and scheduling and patient access. Cannabis products are treated as medicines made available through a …	0	0	0	1	0	0	0	0	0	0	0	0		1	Y	1
562	Badulici S. Nedelcu I. Penu A. Rascu A. Radu M.	2018	Contact dermatitis to acrylic monomers, or how to keep a job; A case report.	Contact Dermatitis	79	102	Embase	INTRODUCTION: During the last decades, artificial nails manicure became a common practice. This job requires artistic, technical and manual skills. CASE REPORT: A 32-year-old woman came in our hospital having an acute eczema of her hands; personal and family history of atopy are told. Occupational anamnesis: starting from 2009, working as manicurist-pedicurist, she did semipermanent manicure and …	0	0	0	1	0	0	0	0	0	0	0	0		1	Y	1
563	Vermehren J. Stoehr A. Zur Wiesch J.S. Klinker H. Cornberg M. Jung M.-C. Simon K.-G. Serfert Y. Manns M.P. Wedemeyer H. Sarrazin C.	2018	Retreatment with voxilaprevir/velpatasvir/ sofosbuvir in patients with chronic hepatitis C virus infection and prior daa failure-results from the German hepatitis C-registry (DHC-R).	Hepatology	68	401A-402A	Embase	Background: Following the approval of interferon-free, direct-acting antiviral (DAA)-based combination therapies, chronic hepatitis C virus (HCV) infection can now be cured in >90% of patients. Overall, only few patients experience virologic treatment failure. However, retreatment options for these patients are limited, particularly in the presence of resistance-associated substitutions (RAS) tha…	0	0	0	0	1	0	0	0	0	0	0	0		1	Y	1
564	Sergeenko D. Lagvilava M. Aslanikashvili A. Tsereteli M. Baliashvili D. Getia V. Turdziladze A. Khonelidze I. Alkhazashvili M. Adamia E. Imnadze P. Gamkrelidze A.	2018	Hcv screening among the population of Georgia within the national elimination program.	Hepatology	68	884A	Embase	Background: Georgia is high hepatitis C (HCV) prevalence country. According to the latest nationwide seroprevalence study conducted in 2015, 7.7% of the population is anti-HCV antibody positive and 5.4% has chronic hepatitis C infection. Since the launch of the National HCV Elimination Program in 2015, the country of Georgia has stepped up its efforts to achieve the goals of the National HCV Stra…	0	0	0	1	0	0	0	0	0	0	0	0		1	Y	1
565	Graf C. Mucke M.M. Ingiliz P. Dultz G. Peiffer K.-H. Zeuzem S. Herrmann E. Vermehren J.	2018	Efficacy and safety of direct acting antivirals for chronic hepatitis C virus infection in people who inject drugs or receive opioid substitution therapy; a systematic review and meta-analysis.	Hepatology	68	381A	Embase	Background: The prevalence of HCV is disproportionally high in people who inject drugs (PWID) and people on opioid substitution therapy (OST) who are at increased risk of liverrelated morbidity and mortality. Although current guidelines recommend to consider all PWID and OST patients as candidates for direct acting antiviral (DAA) therapy many physicians remain reluctant to treat these patients, …	0	0	1	0	0	0	0	0	0	0	0	0		1	Y	1
566	Hinrichsen H.M. Klinker H. Stoehr A. John C. Heyne R. Klausen G. Simon K.-G. Cornberg M. Kuhn M. Naumann U. Bilzer M. Guenther V. Witte V. Zeuzem S.	2018	Effectiveness of elbasvir/grazoprevir (EBR/GZR) in genotype 1 (GT1) infected patients with and without liver cirrhosis in german real-world: Results from the german hepatitis C registry (DHC-r).	Hepatology	68	380A	Embase	Background: In the past, HCV treatment was less successful in patients (pts) with liver cirrhosis. In pts with GT1 and GT4 infection EBR/GZR has demonstrated high efficacy across clinical studies. Information about the real-world efficacy of EBR/GZR in pts with liver cirrhosis is still scarce. We therefore investigated the real-world utilization and effectiveness of EBR/GZR treatment regimens in …	0	0	0	1	0	0	0	0	0	0	0	0		1	Y	1
567	Vander Linden C. Colle H. Colle D. Jankovic J.	2018	Erotophonophilia and severe impulse control disorder in a patient with Parkinson's disease.	Movement Disorders	33	S823	Embase	Objective: N/A Background: Paraphilia a form of hyper sexuality is a rare complication of dopaminergic drugs used in the treatment of Parkinson's disease (PD). We describe a case of erotophonophilia manifested by severe sexual acts with fatal outcome. Method(s): Case report. This 55 year old man has a past history of alcohol and cocaine use and depression since age 38. At age 41 he consulted a ne…	0	0	0	1	0	0	0	0	0	0	0	0		1	Y	1
568	Mehlberg L. Totten A. Umar B. Copeland J. Varney R. Crow J. Shah V. Cook B.	2018	Multidisciplinary approach for standardized care and control of opioid administration for pain management patients.	Clinical Chemistry	64	S267	Embase	Objective: A multidisciplinary team (Anesthesiology, Behavior Health, Family Practice, Internal Medicine, Pathology, Psychiatry) developed a patient-centered approach to manage chronic noncancer patients in order to minimize the risk of opioid abuse, diversion, and addiction. A clear and concise guide was created for ordering and interpreting pain management drugs to help providers better manage …	0	0	0	0	0	0	0	0	0	0	0	0	0	0	Y	0
569	Allgood S.J. Kapnadak S.G. Dellon E.P. Goggin J.L. Lechtzin N.	2018	Pain in post-lung transplant individuals with cystic fibrosis.	Pediatric Pulmonology	53	353	Embase	Introduction: Pain is prevalent in individuals with CF and is associated with depression, decreased health-related quality of life, and an increased risk of mortality. Little is known about how individuals with CF who have undergone lung transplant experience and manage pain beyond the acute post-surgical period. Objective(s): To describe how pain is experienced and managed in lung transplant rec…	0	0	0	0	0	0	0	0	0	0	1	0		1	Y	1
570	Allgood S.J. Dellon E.P. Goggin J.L. Kapnadak S.G. Lechtzin N.	2018	Provider and patient attitudes towards CF pain management.	Pediatric Pulmonology	53	429	Embase	Introduction: Pain in individuals with CF negatively affects health outcomes including quality of life and mortality, yet little is known about CF care provider attitudes and beliefs towards pain management in this population. Objective(s): To compare current CF care provider approaches and beliefs surrounding pain management to patient reported experiences with and attitudes towards pain managem…	0	0	0	0	0	0	0	0	0	0	1	0		1	Y	1
571	Allgood S.J.	2018	Managing opioid use, misuse, and abuse.	Pediatric Pulmonology	53	117-119	Embase	Opioids are a broad classification of a group of either naturally occurring or synthesized drugs that interact with opioid receptors within cells to relieve pain and induce feelings of euphoria. Currently, the US is in the midst of an opioid crisis, a public health concern characterized by rising rates of opioid-use disorder (OUD) - a problematic pattern of opioid use leading to clinically signif…	0	0	0	0	0	0	0	0	0	0	0	0	0	0	Y	0
572	Kapnadak S.G. Dimango E. Faro A. Hadjiliadis D. Hempstead S.E. Pilewski J.M. Simon R.H.	2018	Advanced lung disease in cystic fibrosis: A target population for improving outcomes.	Pediatric Pulmonology	53	114-115	Embase	Due to advances in medical therapies and recognition of complications, outcomes in cystic fibrosis (CF) are improving, with the most recent CF Foundation Data Report showing a predicted survival of 47.7 years for those born in 2016, as well as an increase in the percentage of CF patients that are adults to now over 50% (1). Despite this, CF remains the most common life-shortening autosomal recess…	0	0	0	1	0	0	0	0	0	0	0	0		1	Y	1
573	Hoppe L.K. Muhlack C. Brenner H. Schottker B.	2018	Drug-drug interaction of nonpotassium-sparing diuretics and laxatives is associated with cardiovascular mortality in hypertension-treated subjects.	Pharmacoepidemiology and Drug Safety	27	362	Embase	Background: The risk of serious drug-drug interactions may be underestimated by analyses of medication claims databases as they do not record over-the-counter (OTC) drugs, which are, however, often additionally used by older adults. An example is the interaction of prescribed diuretics with OTC-drugs against constipation (laxatives) both decreasing serum potassium levels. Potassium depletion can …	0	0	0	1	0	0	0	0	0	0	0	0		1	Y	1
574	Wei H.-T. Chang S.-C. Chen M.-H. Jau P.-Y. Yu K.-C. Yen M.-Y. Yeh Y.-H. Hsu C.-H.	2018	The association between depressive symptoms and lower urinary tract symptoms among ketamine abusers in Taiwan.	Alcoholism: Clinical and Experimental Research	42	27A	Embase	Background: Ketamine abuse is a substantial public health crisis in Taiwan. Long term ketamine usemay lead to psychological and physical hazards. Method(s): Participants were enrolled from the compulsory ketamine use relapse prevention lectures for ketamine abusers seized by the police. The lectures were held by the Taipei City Government according to Law for the Control of Narcotics. Self-report…	0	0	0	1	0	0	0	0	0	0	0	0		1	Y	1
575	Yamaki M. Takeshita Y. Takahashi M. Kondo A. Shimane T.	2018	Prevalence and correlates of adverse childhood experiences (ACES) amongmethamphetamine users in Japanese prison.	Alcoholism: Clinical and Experimental Research	42	27A	Embase	A great deal of research revealed that adverse childhood experiences (ACEs) increased risk of negative health outcomes later in adulthood. However, little is known about ACEs among incarcerated substance users. The purpose of the current research is to estimate the prevalence of ACEs by gender in a sample of Japanese methamphetamine users. A total of 699 inmates, who were admitted into prison due…	0	0	0	1	0	0	0	0	0	0	0	0		1	Y	1
576	Lago P. Pinheiro S.	2018	Intranasal ketamine for peripheral venous access in pediatric patients: A randomized double blind and placebo controlled study.	Pediatric Critical Care Medicine	19	11	Embase	Aims & Objectives: To verify the efficacy of intranasal ketamine as sedative agent for venous access in children. Methods Randomized, double blind, placebo controlled study conducted at ER Hospital de Clinicas de Porto Alegre (Brazil) between November 2015 and August 2016. Children needing venous access were randomized to receive intranasal ketamine (4mg/Kg) or normal saline solution (Placebo gro…	0	0	0	0	0	1	0	0	0	0	0	0		1	Y	1
577	Abbas Q. Humaira J. Yasmin H. Anwar Ul H.	2018	Impact of introduction of rounding checklist in pediatric intensive care unit of a developing country: A quality improvement project.	Pediatric Critical Care Medicine	19	173	Embase	Aims & Objectives: To evaluate the effects of round checklist on physician compliance and patient related outcome in a multidisciplinary pediatric intensive care unit Methods A pre-post intervention study was done by introduction of a structured rounding checklist. In the pre-intervention period (4 months) only compliance of physician to checklist components was done while in the post-interventio…	0	0	0	0	0	0	0	0	0	0	1	0		1	Y	1
578	Jennings C. Graves S. Gopisetti S.	2018	Improving staff engagement in the provision of oral care in a paediatric critical care environment.	Pediatric Critical Care Medicine	19	69-70	Embase	Aims & Objectives: Oral hygiene within the critical care environment is often not perceived as vital as other patient cares by nursing staff. This can result in poor compliance, leading to complications such as ventilator-associated pneumonia (VAP). This project implemented a new product to support 4-hourly oral care with a training programme, and evaluated its impact on compliance and patient ex…	0	0	0	0	0	0	0	0	0	0	1	0		1	Y	1
579	Huang H. Nieuwenhuijs-Moeke G. Maslau S. Thorne A. Leuvenink H. Ploeg R.	2018	Effect of the surgical intervention of laparoscopic donor nephrectomy on proteomic changes in living kidney donors using either propofol or sevoflurane anaesthesia.	Transplantation	102	S442	Embase	Introduction: Surgical intervention i.e. 'trauma' induces perioperative stress impacting on systemic inflammatory and humoral responses that are associated with postoperative comorbidity. Different types of anaesthesia and anaesthetic agents are shown to have differential effects on the innate and adaptive immunity. In this study, the biological effect of the surgical intervention combined with p…	0	0	0	0	0	1	0	0	0	0	0	0		1	Y	1
580	Maguire M. Parks K. Ordorica P.	2018	What to expect when they're withdrawing: Support for integrated care models in pregnancy complicated by opioid use.	American Journal on Addictions	27	315	Embase	Background: Opioid use during pregnancy is both dangerous and common, becoming more prevalent by the day. Because of the high level of integration required to help patients maintain sobriety, treating opioid use disorders in pregnancy highlights the need for integrated care models. The cases presented here demonstrate the challenges and pitfalls involved in providing integrated care. Method(s): H…	0	0	0	0	0	0	0	0	0	0	0	0	0	0	Y	0
581	Thusius N. Schneekloth T. Sinha S.	2018	Stimulant misuse in adult ADHD with comorbid substance use disorder (or stimulant use disorder): Missing "due diligence": A case report and literature review.	American Journal on Addictions	27	309-310	Embase	Background: Attention-deficit/hyperactivity disorder (ADHD) is one of the most common psychiatric disorders in childhood (4-8% of children in the general population). The majority of patients continue to be impaired by ADHD symptoms, leading to prevalence of 1-5% in adulthood. Pharmacological treatment with stimulants is by far the most described treatment modality. Several studies have shown tha…	0	0	1	0	0	0	0	0	0	0	0	0		1	Y	1
582	Lofwall M. Nunes E.V. Bailey G.L. Walsh S.L. Sigmon S.C. Kampman K.M. Frost M. Tiberg F. Linden M. Sheldon B. Oosman S. Kim S.	2018	Efficacy of buprenorphine (BPN) depot injections vs. sublingual BPN for opioid use disorder: A phase 3 RCT.	American Journal on Addictions	27	282-283	Embase	Sublingual buprenorphine has brought many patients into treatment for OUD who otherwise would not have accessed treatment, but it has limitations including high drop-out rates, often >=50% after 3-6 months of treatment and can be diverted and misused. These limitations can lead to skepticism about its utility and effectiveness as a treatment among potential patients, the public and policy makers.…	0	0	0	1	0	0	0	0	0	0	0	0		1	Y	1
583	Dsouza A. Manoharan S.V.R. Zerbo E.	2018	New opioids on the horizon.	American Journal on Addictions	27	308-309	Embase	Background: Opioids have been responsible for an increasing number of overdose deaths in recent years. Statistics show a 2.8 fold increase in opioid-related overdose deaths from 2002 to 2015. Even more alarmingly, there has been a 5.9 fold increase during the same time period for overdose deaths due to heroin and non-methadone synthetics, with a combination of heroin and illicit fentanyl contribu…	0	0	0	0	0	0	0	0	0	0	1	0		1	Y	1
584	Broad K. Petrakis I. Edens E. Arias A.	2018	Digital natives in a tele-medical world: Evaluation of a pilot educational elective in teleaddiction and role of tele-medical education in addiction fellowship.	American Journal on Addictions	27	278-279	Embase	To address the need for more addiction specialists with competency in telemedicine, a clinical elective was developed in which Yale School of Medicine (SOM) addiction fellows based at Veteran's Affairs (VA) Connecticut Healthcare System provided direct patient care in a buprenorphine clinic delivered via telemedicine ("tele-BUP"). A quality improvement (QI) evaluation model was used to examine tr…	0	0	0	0	0	0	0	0	0	0	1	0		1	Y	1	1
585	Manhapra A. Agbese E. Leslie D. Rosenheck R.	2018	Psychotherapy and three-year retention in buprenorphine treatment for opioid use disorder.	American Journal on Addictions	27	277-278	Embase	Background: Recent clinical trials have shown that psychotherapy offers no added advantage over standard counseling provided by prescribing physicians with buprenorphine treatment for opioid use disorder (OUD). However, reports from large observational studies about real world practice experience are lacking. Method(s): From patients with OUD diagnosis in the Marketscan1 database, a national data…	0	0	0	0	0	0	0	0	0	0	0	0	0	0	Y	0
586	Rodriguez C. Suzuki J.	2018	Attitudes and knowledge about fentanyl in patients with opioid use disorder.	American Journal on Addictions	27	302-303	Embase	Background: Opioid overdose deaths in Massachusetts increased by 150% between 2012 to 2015, with the proportion of deaths involving fentanyl increasing from 32% during 2013-14 to 74% in the first half of 2016. The rise in overdose deaths and the advent of illicitly manufactured fentanyl has resulted in a need for increased overdose prevention and education for individuals who are in recovery from…	0	0	0	0	0	0	0	0	0	0	1	0		1	Y	1
587	Hammond C.	2018	Unique and shared effects of alcohol, marijuana, and tobacco on electrophysiological signatures of reward and punishment processing, impulsivity, and affect in adolescent daily cigarette smoker.	American Journal on Addictions	27	274-276	Embase	Alcohol, marijuana, and tobacco use and co-use are common among adolescents and may impact brain development, emotion, and cognition with possible longlasting changes into adulthood. Individual and interactive effects of alcohol, marijuana, and tobacco on neural and behavioral outcomes are poorly understood. In the present study, we examined the effects of alcohol, marijuana, and tobacco use/co-u…	0	0	0	0	0	0	0	1	0	0	0	0		1	Y	1
588	Granger K. Odusola F. Levin F. Smith J.L. Bisaga A. Nunes E.	2018	The incorporation of SBIRT training in dental school education.	American Journal on Addictions	27	301-302	Embase	Background: Approximately two-thirds of adults in the U.S. aged 18-65 go to the dentist once a year. Psychiatry training in dentistry, however, is rare. It is of special consideration for oral health professionals to learn how to identify and how to manage patients with Substance Use Disorders (SUDs). In regards to clinical practice, SUDs vary effect of disease presentation, local anesthesia, pai…	0	0	0	0	0	0	0	0	0	0	1	0		1	Y	1
589	Scimeca M. Hurley B. Penders T. Stanciu C. Bahji A.	2018	A case of synthetic cannabinoid abuse.	American Journal on Addictions	27	270-271	Embase	The overall goal of the Case Conference is to reveal the thinking, reactions and clinical approaches that our panel and you, the audience, personally bring to treating patients with addiction problems and to stimulate our audience to become as involved as the presenters inresponses and discussion.This year,Dr.Michael M Scimeca will moderate the Conference: a case with problems of synthetic cannab…	0	0	0	0	0	0	0	0	0	0	1	0		1	Y	1
590	Parige R.	2018	Intrauterine exposure to methadone or buprenorphine: Incidence and severity of neonatal abstinence syndrome.	American Journal on Addictions	27	298-299	Embase	Background: Opioid maintenance treatment (OMT) has been the standard of care for opioid dependent pregnant women and is associated with positive outcomes for the mother and the infant. However, intrauterine exposure to methadone or buprenorphine is associated with a significant risk of neonatal abstinence syndrome (NAS). The Maternal Opioid Treatment: Human Experimental Research (MOTHER) study, a…	0	0	0	0	0	1	0	0	0	0	0	0		1	Y	1
591	Hartwell K. Maxwell A.	2018	Kratom (mitragynine) use on the rise: A case series from a va substance treatment and recovery program.	American Journal on Addictions	27	296-297	Embase	Background: Mitragynia speciose korth (Kratom) is a medicinal herb native to southeast Asia that contains mitragynine and 7-hydroxymirtragyinine, naturally occurring mu-opioid receptor agonists. Kratom is consumed as a steeped tea, powdered leaves taken in capsules, added to food or taken directly. Kratom is legal in the US and readily available over the internet and in local convenience stores. …	0	0	0	0	0	0	0	0	0	0	1	0		1	Y	1
592	Shah A. Atreja N. Tai K.S. Gore M. Duncan M.	2018	Health care utilization and costs associated with pharmacological vs. non-pharmacological therapy for opioid dependence.	American Journal on Addictions	27	326-327	Embase	Background:In 2015, 2.6 million Americans aged >=12 years had opioid use disorder (OUD). Opioid-related poisoning deaths increased nearly 4-fold from 1999 to 2014. The total economic burden of OUD was estimated to be above 78 billion in 2013. In 2013, excess annual per patient health care cost of diagnosed prescription drug OUD was 13,743 (Medicaid), 17,052 (Medicare), and 15,500 (private insuran…	0	0	0	0	0	0	0	0	0	0	0	0	0	0	Y	0
593	Stankiewicz B. Montalvo C.	2018	Buprenorphine retention in outpatient mental health: Comparing primary care and mental health outcomes in a large urban safety net hospital.	American Journal on Addictions	27	293	Embase	Background: Opioid use disorder is a chronic illness that affects millions of individuals worldwide and continues to be a growing epidemic in the United States. According to the Centers for Disease Control and Prevention, the rate of opioid overdose deaths in the U.S. has increased 2.8 from 2002 to 2015, from just under 12,000 (11,917) in 2002 to over 33,000 (33,091) in 2015. Opioid substitution …	0	0	0	0	0	0	0	0	0	0	0	0	0	0	Y	0
594	Christopher M. Wells D. Bounthavong M. Lau M. Kay C. Popish S. Himstreet J. Harvey M.	2018	Theoretical domains framework survey evaluation identify domains of prescribers' behaviors with benzodiazepines.	American Journal on Addictions	27	290-291	Embase	Background: The Veterans Health Administration Pharmacy Benefits Management National Academic Detailing Service (ADS) implements educational outreach interventions to influence behavior of prescribers to align practice with evidence based guidelines. This multifaceted service for clinicians by clinicians provides individualized face-to-face outreach to encourage evidence-based practice through au…	0	0	0	0	0	0	0	0	0	0	1	0		1	Y	1
[truncated: 3,168 more rows]

## Sheet: Rater1&2_ABS_FINAL
					ENGLISH LANGUAGE	HUMAN	REVIEW	INTERVENTION	EXPERIMENTAL	DIGITAL	SUBSTANCE	OCCUPATION	WOMEN	GREY LIT	QUALITATIVE	DUPLICATES	EXCLUDED
[truncated: 713 more rows]

[truncated: 2 more sheets: Rater1&2_FT_FINAL, DATA_EXRCT]
